# Supplementary material for: Predicting the fungal CUG codon translation with Bagheera
Source: BMC Genomics. 2014 May 29;15(1):411. doi: 10.1186/1471-2164-15-411 (PMC4050208; doi:10.1186/1471-2164-15-411)
Supplement: Supplementary file 1 — Additional file 1: List of reference species. This file contains a table with detailed information about the species, including teleomorph, anamorph and alternative scientific names, the species abbreviations as used throughout the web server, credits for the sequencing centres, and references to published genome analyses. In addition, the number of genes obtained from CyMoBase is listed. (XLS 62 KB) [file 12864_2013_6100_MOESM1_ESM.xls]

## Sheet: Sheet1
Species (Teleomorph)	Anamorph	Alternative names	abbreviation	Actin/Actin related	Capping Protein	Coronin	Dynactin1 p150	Dynactin2 p50	Dynactin3 p24	Dynactin4 p62	Dynactin5 p25	Dynein Heavy Chain	Dynein Intermediate Chain	Dynein Light Chain 8	Dynein TcTex	Formin	Kinesin	Myosin heavy chain	Tubulin	WASP interacting protein	Wiskott Aldrich sydrome protein	Total	Sequencing centre / Accession numbers	Reference
Ascoidea rubescens NRRL Y17699			Asr	11	2	0	0	0	0	0	0	1	0	0	0	0	6	3	4	0	0	27	JGI	http://genome.jgi.doe.gov/Ascru1/Ascru1.home.html
Babjeviella inositovora NRRL Y-12698		Pichia inositovora, Yamadazyma inositovora	Bai	11	2	0	0	0	0	0	0	1	0	0	0	0	7	3	3	0	0	27	JGI	http://genome.jgi-psf.org/Babin1/Babin1.home.html
Candida albicans SC5314		Candida claussenii (obsolete), Candida langeroni (obsolete), Candida stellatoidea (obsolete), Monilia albicans (obsolete)	Ca_a	19	4	1	2	1	1	1	1	1	1	1	1	0	9	4	5	0	1	53	AACQ01000001-AACQ01000413	Butler G, Rasmussen MD, Lin MF et. al. (2009) Evolution of pathogenicity and sexual reproduction in eight Candida genomes. Nature 459, 657-662.
Candida albicans WO-1		Candida claussenii (obsolete), Candida langeroni (obsolete), Candida stellatoidea (obsolete), Monilia albicans (obsolete)	Ca_b	10	2	1	1	1	1	1	1	1	1	1	1	0	6	3	3	0	1	35	CH672346, CH672349-CH672350, CH672354, CM000309-CM000313, GG670278, GG670282	Butler G, Rasmussen MD, Lin MF et. al. (2009) Evolution of pathogenicity and sexual reproduction in eight Candida genomes. Nature 459, 657-662.
Candida arabinofermentans NRRL YB-2248			Cda	11	2	0	0	0	0	0	0	1	0	0	0	0	7	3	3	0	0	27	JGI	http://genome.jgi.doe.gov/Canar1/Canar1.home.html
Candida caseinolytica NRRL Y-17796			Cac	10	2	0	1	1	0	1	1	1	0	0	0	0	7	3	4	0	0	31	JGI	http://genome.jgi-psf.org/Canca1/Canca1.home.html
Candida dubliniensis CD36			Cad	11	2	1	1	1	1	1	1	1	1	1	1	2	6	3	3	1	1	39	FM992688-FM992695	Jackson AP, Gamble JA, Yeomans T et. al. (2009) Comparative genomics of the fungal pathogens Candida dubliniensis and Candida albicans. Genome Res 19, 2231-2244.
Candida glabrata CBS138		Cryptococcus glabratus (obsolete), Torulopsis glabrata (obsolete), Torulopsis stercoralis (obsolete)	Cgl	10	2	1	1	1	0	0	0	1	1	1	1	2	5	5	3	0	1	35	CR380947-CR380959	Dujon B, Sherman D, Fischer G et. al. (2004) Genome evolution in yeasts. Nature 430, 35-44.
Candida orthopsilosis Co 90-125		Candida parapsilosis group II	Cao	11	2	0	0	0	0	0	0	1	0	0	0	0	5	3	3	0	0	25	HE681719-HE681726	Riccombeni A, Vidanes G, Proux-Wera E et. al. (2012) Sequence and analysis of the genome of the pathogenic yeast Candida orthopsilosis. PLoS One 7, e35750.
Candida parapsilosis			Cap	11	2	1	1	1	1	1	0	1	1	1	1	1	5	3	3	0	1	35	CABE01000001-CABE01000024	Butler G, Rasmussen MD, Lin MF et. al. (2009) Evolution of pathogenicity and sexual reproduction in eight Candida genomes. Nature 459, 657-662.
Candida tanzawaensis NRRL Y-17324			Cnt	11	2	0	0	0	0	0	0	1	0	0	0	0	6	3	3	0	0	26	JGI	http://genome.jgi-psf.org/Canta1/Canta1.home.html
Candida tenuis NRRL Y-1498			Cat	11	2	0	1	1	1	1	1	1	0	0	0	0	6	3	3	0	0	31	GL996507-GL996531	Wohlbach DJ, Kuo A, Sato TK et. al. (2011) Comparative genomics of xylose-fermenting fungi for enhanced biofuel production. Proc Natl Acad Sci U S A 108, 13212-13217.
Candida tropicalis MYA-3404		Candida paratropicalis (obsolete), Candida vulgaris (obsolete), Monilia tropicalis (obsolete)	Ct_a	11	2	1	1	1	1	1	1	1	1	1	1	2	6	3	3	0	1	38	GG692395-GG692418	Butler G, Rasmussen MD, Lin MF et. al. (2009) Evolution of pathogenicity and sexual reproduction in eight Candida genomes. Nature 459, 657-662.
Clavispora lusitaniae ATCC 42720	Candida lusitaniae	Clavispora imtechensis (misnomer)	Cll	11	2	1	1	1	1	1	1	1	1	1	1	2	6	3	3	0	1	38	CH408076-CH408083, GG670277	Butler G, Rasmussen MD, Lin MF et. al. (2009) Evolution of pathogenicity and sexual reproduction in eight Candida genomes. Nature 459, 657-662.
Cyberlindnera jadinii NBRC 0988	Candida utilis	Pichia jadinii, Candida guilliermondii var. nitratophila, Hansenula jadinii, Torula utilis, Torulopsis utilis, Pichia jadinii (Candida utilis), Lindnera jadinii (misnomer)	Cyj	11	2	0	0	0	0	0	0	1	0	0	0	0	7	3	3	0	0	27	DG000065-DG000077	Tomita Y, Ikeo K, Tamakawa H et. al. (2012) Genome and Transcriptome Analysis of the Food-Yeast Candida utilis. PLoS One 7, e37226.
Debaryomyces hansenii CBS767	Candida famata var. flareri		Deh	11	2	1	1	1	1	1	1	1	1	1	1	1	6	3	3	1	1	38	CR382133-CR382139	Dujon B, Sherman D, Fischer G et. al. (2004) Genome evolution in yeasts. Nature 430, 35-44.
Dekkera bruxellensis CBS 2499	Brettanomyces bruxellensis	Brettanomyces custersii	Deb	0	2	0	0	0	0	0	0	1	0	0	0	0	4	3	3	0	0	13	KB454452-KB454483	Piskur J, Ling Z, Marcet-Houben M et. al. (2012) The genome of wine yeast Dekkera bruxellensis provides a tool to explore its food-related properties. Int J Food Microbiol 157, 202-209.
Eremothecium cymbalariae DBVPG#7215			Erc	11	2	0	0	0	0	0	0	1	0	0	0	0	7	3	3	0	0	27	CP002497-CP002504	Wendland J, Walther A (2011) Genome evolution in the eremothecium clade of the Saccharomyces complex revealed by comparative genomics. G3 (Bethesda) 1, 539-548.
Eremothecium gossypii ATCC 10895		Ashbya gossypii, Eremothecium gossypii (Ashby et Nowell) Kurtzman, Nematospora gossypii	Erg	11	2	1	1	1	1	1	1	1	0	1	1	3	6	3	3	0	1	38	AE016814-AE016820	Dietrich FS, Voegeli S, Brachat S et. al. (2004) The Ashbya gossypii genome as a tool for mapping the ancient Saccharomyces cerevisiae genome. Science 304, 304-7.
Hanseniaspora valbyensis NRRL Y-1626			Hnv	7	0	0	0	0	0	0	0	0	0	0	0	0	3	3	2	0	0	15	JGI	http://genome.jgi-psf.org/Hanva1_1/Hanva1_1.home.html
Hyphopichia burtonii NRRL Y-1933		Endomycopsis burtonii	Hyb	11	2	0	0	0	0	0	0	1	0	0	0	0	6	3	3	0	0	26	JGI	http://genome.jgi-psf.org/Hypbu1/Hypbu1.home.html
Kazachstania africana CBS 2517		Kluyveromyces africanus	Kaa	11	2	0	0	0	0	0	0	1	0	0	0	0	6	4	4	0	0	28	HE650821-HE650832	http://www.ncbi.nlm.nih.gov/nuccore/?term=HE650821%3AHE650832[PACC]
Kazachstania exigua CBS379	Candida holmii	Saccharomyces exiguus	Ke	0	0	0	0	0	0	0	0	0	0	0	0	0	0	1	0	0	0	1	Genolevures	Bon E, Neuveglise C, Lepingle A et. al. (2000) Genomic exploration of the hemiascomycetous yeasts: 6. Saccharomyces exiguus. FEBS Lett 487, 42-6.
Kazachstania naganishii CBS 8797			Kn	10	2	0	0	0	0	0	0	1	0	0	0	0	6	4	3	0	0	26	HE978314-HE978326	http://www.ncbi.nlm.nih.gov/nuccore/?term=HE978314%3AHE978326[PACC]
Kluyveromyces aestuarii ATCC 18862		Kluyveromyces aestuarii MY 111	Ka	11	2	1	1	1	1	1	1	1	0	0	0	2	5	3	3	0	1	34	AEAS01000001-AEAS01000336	Baker CR, Tuch BB, Johnson AD (2011) Extensive DNA-binding specificity divergence of a conserved transcription regulator. Proc Natl Acad Sci U S A 108, 7493-7498.
Kluyveromyces lactis NRRL Y-1140	Candida sphaerica	Kluyveromyces marxianus var. lactis, Kluyveromyces marxianus var. drosophilarum, Kluyveromyces marxianus lactis, Kluyveromyces drosophilarum, Kluyveromyces lactis var. drosophilarum, Kluyveromyces lactis var. lactis	Kl	11	2	1	1	1	1	1	1	1	0	1	1	2	5	3	3	1	1	37	CR382121-CR382126	Dujon B, Sherman D, Fischer G et. al. (2004) Genome evolution in yeasts. Nature 430, 35-44.
Kluyveromyces marxianus CBS712	Candida kefyr	Kluyveromyces marxianus var. marxianus, Kluyveromyces fragilis, Kluyveromyces cicerisporus, Candida pseudotropicalis	Km	0	0	0	0	0	0	0	0	0	0	0	0	0	2	2	0	0	0	4	Genolevures	Llorente B, Malpertuy A, Blandin G et. al. (2000) Genomic exploration of the hemiascomycetous yeasts: 12. Kluyveromyces marxianus var. marxianus. FEBS Letters 487, 71-75.
Kluyveromyces marxianus var. marxianus KCTC 17555			Kmm	11	2	0	0	0	0	0	0	1	0	0	0	0	5	3	3	0	0	25	JH924896-JH924903	http://www.ncbi.nlm.nih.gov/nuccore/?term=JH924896%3AJH924903[PACC]
Kluyveromyces wickerhamii UCD 54-210			Klw	11	2	1	1	1	1	1	1	1	0	0	0	2	5	3	3	0	1	34	AEAV01000001-AEAV01000510	Baker CR, Tuch BB, Johnson AD (2011) Extensive DNA-binding specificity divergence of a conserved transcription regulator. Proc Natl Acad Sci U S A 108, 7493-7498.
Komagataella pastoris DSMZ 70382		Pichia pastoris DSMZ 70382	Kop_a	11	2	1	1	1	0	1	0	1	1	0	0	2	6	3	4	0	1	35	CABH01000001-CABH01000326	Mattanovich D, Graf A, Stadlmann J et. al. (2009) Genome, secretome and glucose transport highlight unique features of the protein production host Pichia pastoris. Microb Cell Fact 8, 29.
Komagataella pastoris GS115		Pichia pastoris GS115	Kob_b	11	2	1	1	1	0	1	0	1	1	0	0	1	6	3	4	1	1	35	FN392319-FN392325	De Schutter K, Lin YC, Tiels P et. al. (2009) Genome sequence of the recombinant protein production host Pichia pastoris. Nat Biotechnol 27, 561-566.
Lachancea kluyveri CBS 3082		Saccharomyces kluyveri CBS 3082	Lak_b	11	0	0	0	0	0	0	0	0	0	0	0	0	0	0	0	0	0	11	Genolevures	Neuveglise C, Bon E, Lepingle A et. al. (2000) Genomic exploration of the hemiascomycetous yeasts: 9. Saccharomyces kluyveri. FEBS Lett 487, 56-60.
Lachancea kluyveri NRRL Y-12651		Saccharomyces kluyveri NRRL Y-12651	Lak_a	11	2	1	1	1	1	1	1	1	0	1	1	2	6	3	3	0	1	37	CM000687-CM000694	Cliften, P., Sudarsanam et. al. (2003) Finding functional features in Saccharomyces genomes by phylogenetic footprinting. Science 301, 71-76.
Lachancea thermotolerans CBS 6340		Kluyveromyces thermotolerans CBS 6340	Lat	11	2	1	1	1	1	1	1	1	0	0	0	2	5	3	3	1	1	35	CU928165-CU928171, CU928180	Souciet JL, Dujon B, Gaillardin C et. al. (2009) Comparative genomics of protoploid Saccharomycetaceae. Genome Res 19, 1696-1709.
Lachancea waltii NCYC 2644		Kluyveromyces waltii NCYC 2644	Lw	11	2	1	1	1	1	1	1	1	0	1	1	2	5	3	3	0	1	36	AADM01000001-AADM01000713	Manolis Kellis, Bruce W. Birren, Eric S. Lander (2004) Proof and evolutionary analysis of ancient genome duplication in the yeast Saccharomyces cerevisiae. Nature 428, 617-624.
Lipomyces starkeyi NRRL Y-11557			Lms	10	2	0	1	1	0	1	1	1	0	0	0	0	6	3	4	0	0	30	JGI	http://genome.jgi-psf.org/Lipst1_1/Lipst1_1.home.html
Lodderomyces elongisporus NRRL YB-4239		Lodderomyces elongisporus NRLL YB-4239	Low	10	2	1	1	1	1	0	0	1	1	1	1	2	5	3	3	0	1	34	CH981524-CH981534, DS236866-DS236881	Butler G, Rasmussen MD, Lin MF et. al. (2009) Evolution of pathogenicity and sexual reproduction in eight Candida genomes. Nature 459, 657-662.
Metschnikowia bicuspidata var. bicuspidata NRRL YB-4993			Mbb	11	2	0	0	0	0	0	0	1	0	0	0	0	6	3	3	0	0	26	JGI	http://genome.jgi-psf.org/Metbi1/Metbi1.home.html
Metschnikowia fructicola 277		Metschnikowia fructicola ARO 277	Mef	11	2	0	0	0	0	0	0	1	0	0	0	0	6	3	3	0	0	26	ANFW01000001-ANFW01008430	Hershkovitz V, Sela N, Taha-Salaime L et. al. Right (2013) De-novo assembly and characterization of the transcriptome of Metschnikowia fructicola reveals differences in gene expression following interaction with Penicillium digitatum and grapefruit peel. BMC Genomics 14, 168.
Meyerozyma guilliermondii ATCC 6260	Candida guilliermondii	Yamadazyma guilliermondii, Candida guilliermondii var. carpophila, Pichia guilliermondii ATCC 6260	Mrg	11	2	1	1	1	1	1	0	1	1	1	1	2	5	3	3	0	1	36	CH408155-CH408162, DS236883	Butler G, Rasmussen MD, Lin MF et. al. (2009) Evolution of pathogenicity and sexual reproduction in eight Candida genomes. Nature 459, 657-662.
Millerozyma farinosa CBS7064		Pichia farinosa, Saccharomyces farinosus, Pichia farinosa var. farinosa, Yamadazyma farinosa, Candida cacaoi, Pichia sorbitophila	Mif	13	4	0	2	2	2	2	2	2	2	0	0	0	6	6	3	0	0	46	FO082046-FO082059	Louis VL, Despons L, Friedrich A et. al. (2012) Pichia sorbitophila, an Interspecies Yeast Hybrid, Reveals Early Steps of Genome Resolution After Polyploidization. G3 (Bethesda) 2, 299-311.
Nadsonia fulvescens var. elongata DSM 6958			Nef	11	2	0	1	1	0	0	1	1	0	0	0	0	9	4	4	0	0	34	JGI	http://genome.jgi-psf.org/Nadfu1/Nadfu1.home.html
Naumovozyma castellii NRRL Y-12630		Saccharomyces castellii Capriotti, Saccharomyces castellii, Naumovia castellii NRRL Y-12630	Nac	11	2	1	0	1	1	1	0	1	0	1	1	2	5	4	4	0	1	36	AACF01000001-AACF01000570	Cliften, P., Sudarsanam et. al. (2003) Finding functional features in Saccharomyces genomes by phylogenetic footprinting. Science 301, 71-76.
Naumovozyma dairenensis CBS 421			Nad	11	2	0	1	1	1	0	0	1	0	0	0	0	6	4	3	0	0	30	HE580267-HE580278	http://www.ncbi.nlm.nih.gov/nuccore/?term=HE580267%3AHE580278[PACC]
Ogataea angusta NCYC 495 leu1.1		Pichia angusta NCYC 495 leu1.1, Pichia angusta ATCC MYA-335	Oga	11	2	1	1	0	0	1	1	1	0	0	0	0	7	3	3	0	1	32	JGI	http://genome.jgi.doe.gov/Hanpo2/Hanpo2.home.html
Ogataea parapolymorpha DL-1		Hansenula polymorpha DL-1, Ogataea angusta DL-1 (misnomer), Ogataea parapolymorpha ATCC 26012, Pichia angusta DL-1	Ogp	11	2	0	1	0	0	1	1	1	1	0	0	0	7	3	3	0	0	31	AEOI01000001-AEOI01000013	http://www.ncbi.nlm.nih.gov/nuccore/AEOI00000000.1
Ogataea polymorpha CBS 4732		Ogataea angusta CBS 4732, Pichia angusta CBS 4732	Oap	7	0	0	0	0	0	0	0	0	0	0	0	0	5	2	0	0	0	14	Genolevures	Blandin G, Llorente B, Malpertuy A et. al. (2000) Genomic exploration of the hemiascomycetous yeasts: 13. Pichia angusta. FEBS Letters 487, 76-81.
Pachysolen tannophilus NRRL Y-2460			Pta	11	2	0	1	1	0	1	1	1	0	0	0	0	7	3	5	0	0	33	JGI	Liu X, Kaas RS, Jensen PR et. al. (2012) Draft genome sequence of the yeast Pachysolen tannophilus CBS 4044/NRRL Y-2460. Eukaryot Cell 11, 827.
Pichia kudriavzevii M12	Candida acidothermophilum	Issatchenkia orientalis, Candida krusei, Saccharomyces sp. P1	Piu	11	2	0	0	0	0	0	0	1	0	0	0	0	5	3	3	0	0	25	ALNQ01000001-ALNQ01000621	Chan GF, Gan HM, Ling HL et. al. (2012) Genome Sequence of Pichia kudriavzevii M12, a Potential Producer of Bioethanol and Phytase. Eukaryot Cell 11, 1300-1301.
Pichia membranifaciens	Candida valida	Pichia membranifaciens (E.C.Hansen) E.C.Hansen, Pichia membranaefaciens	Phm	11	2	0	1	1	0	1	0	1	0	0	0	0	5	4	3	0	0	29	JGI	http://genome.jgi.doe.gov/Picme2/Picme2.home.html
Saccharomyces arboricola H-6		Saccharomyces arboricolus H-6 (misnomer)	Saa	11	2	0	0	0	0	0	0	1	0	0	0	0	6	5	4	0	0	29	CM001563-CM001578	Liti G, Nguyen Ba AN, Blythe M et. al. (2013) High quality de novo sequencing and assembly of the Saccharomyces arboricolus genome. BMC Genomics 14, 69.
Saccharomyces bayanus 623-6C			Sab_a	11	2	1	1	1	1	0	0	1	0	1	1	2	6	5	4	0	1	38	AACG02000001-AACG02000586	Cliften, P., Sudarsanam et. al. (2003) Finding functional features in Saccharomyces genomes by phylogenetic footprinting. Science 301, 71-76.
Saccharomyces bayanus MCYC 623			Sab_b	11	2	1	1	1	0	0	0	1	0	1	1	2	6	5	4	0	1	37	AACA01000001-AACA01001098	Kellis, M., Patterson et. al. (2003) Sequencing and comparison of yeast species to identify genes and regulatory elements. Nature 423, 241-254.
Saccharomyces bayanus var. uvarum			Suv	6	0	0	0	0	0	0	0	0	0	0	0	0	2	1	0	0	0	9	Genolevures	Bon E, Neuveglise C, Casaregola S et. al. (2000) Genomic exploration of the hemiascomycetous yeasts: 5. Saccharomyces bayanus var. uvarum. FEBS Letters 487, 37-41.
Saccharomyces cerevisiae AWRI1631	Candida robusta	Hormiscium cerevisiae (obsolete), Mycotorula robusta (obsolete), Saccharomyces boulardii (obsolete), Saccharomyces carlsbergensis (obsolete), Saccharomyces oviformis, Saccharomyces italicus, Saccharomyces capensis, Saccharomyces uvarum var. melibiosus	Sc_an	0	0	0	0	0	0	0	0	0	0	0	0	2	0	0	0	0	1	3	ABSV01000001-ABSV01002484	Borneman AR, Forgan AH, Pretorius IS et. al. (2008) Comparative genome analysis of a Saccharomyces cerevisiae wine strain. FEMS Yeast Res 8, 1185-1195.
Saccharomyces cerevisiae JAY291	Candida robusta	Hormiscium cerevisiae (obsolete), Mycotorula robusta (obsolete), Saccharomyces boulardii (obsolete), Saccharomyces carlsbergensis (obsolete), Saccharomyces oviformis, Saccharomyces italicus, Saccharomyces capensis, Saccharomyces uvarum var. melibiosus	Sc_aq	0	0	0	0	0	0	0	0	0	0	0	0	2	0	0	0	0	0	2	ACFL01000001-ACFL01000453	Argueso JL, Carazzolle MF, Mieczkowski PA et. al. (2009) Genome structure of a Saccharomyces cerevisiae strain widely used in bioethanol production. Genome Res 19, 2258-2270.
Saccharomyces cerevisiae M22	Candida robusta	Hormiscium cerevisiae (obsolete), Mycotorula robusta (obsolete), Saccharomyces boulardii (obsolete), Saccharomyces carlsbergensis (obsolete), Saccharomyces oviformis, Saccharomyces italicus, Saccharomyces capensis, Saccharomyces uvarum var. melibiosus	Sc_al	0	1	0	0	0	0	0	0	0	0	0	0	1	0	0	0	0	1	3	ABPC01000001-ABPC01006145	Doniger SW, Kim HS, Swain D et. al. (2008) A catalog of neutral and deleterious polymorphism in yeast. PLoS Genet 4, e1000183.
Saccharomyces cerevisiae RM11-1a	Candida robusta	Saccharomyces oviformis, Saccharomyces italicus, Saccharomyces capensis, Saccharomyces uvarum var. melibiosus	Sc_b	11	2	1	1	1	1	0	0	1	0	1	1	2	6	5	4	0	1	38	CH408043-CH408058, DS981519
Saccharomyces cerevisiae S288c	Candida robusta	Hormiscium cerevisiae (obsolete), Mycotorula robusta (obsolete), Saccharomyces boulardii (obsolete), Saccharomyces carlsbergensis (obsolete), Saccharomyces oviformis, Saccharomyces italicus, Saccharomyces capensis, Saccharomyces uvarum var. melibiosus	Sc_c	11	2	1	1	1	1	0	0	1	1	1	1	0	6	5	4	1	1	38	NC_001133-NC_001148	Otero JM, Vongsangnak W, Asadollahi MA et. al. (2010) Whole genome sequencing of Saccharomyces cerevisiae: from genotype to phenotype for improved metabolic engineering applications. BMC Genomics 11, 723.
Saccharomyces cerevisiae YJM789	Candida robusta	Hormiscium cerevisiae (obsolete), Mycotorula robusta (obsolete), Saccharomyces boulardii (obsolete), Saccharomyces carlsbergensis (obsolete), Saccharomyces oviformis, Saccharomyces italicus, Saccharomyces capensis, Saccharomyces uvarum var. melibiosus	Sc_a	11	2	1	1	1	1	0	0	1	0	1	1	1	6	5	4	0	1	37	Sanger	Wei W, McCusker JH, Hyman RW et. al. (2007) Genome sequencing and comparative analysis of Saccharomyces cerevisiae strain YJM789. Proc Natl Acad Sci U S A 104, 12825-12830.
Saccharomyces cerevisiae YPS163	Candida robusta	Hormiscium cerevisiae (obsolete), Mycotorula robusta (obsolete), Saccharomyces boulardii (obsolete), Saccharomyces carlsbergensis (obsolete), Saccharomyces oviformis, Saccharomyces italicus, Saccharomyces capensis, Saccharomyces uvarum var. melibiosus	Sc_am	0	1	0	0	0	0	0	0	0	0	0	0	2	0	0	0	0	1	4	Sanger	Doniger SW, Kim HS, Swain D et. al. (2008) A catalog of neutral and deleterious polymorphism in yeast. PLoS Genet 4, e1000183.
Saccharomyces kudriavzevii IFO 1802			Sak	11	2	1	1	1	1	0	0	1	0	1	1	0	6	5	4	0	1	36	JH796010-JH798063	Cliften, P., Sudarsanam et. al. (2003) Finding functional features in Saccharomyces genomes by phylogenetic footprinting. Science 301, 71-76.
Saccharomyces mikatae IFO 1815			Smi	11	2	1	1	1	1	0	0	1	0	1	1	2	6	5	4	0	1	38	AACH01000001-AACH01002808	Kellis, M., Patterson et. al. (2003) Sequencing and comparison of yeast species to identify genes and regulatory elements. Nature 423, 241-254.
Saccharomyces paradoxus NRRL Y-17217			Sap_a	11	2	1	1	1	1	0	0	1	0	1	1	2	6	5	4	0	1	38	AABY01000001-AABY01000832	Kellis, M., Patterson et. al. (2003) Sequencing and comparison of yeast species to identify genes and regulatory elements. Nature 423, 241-254.
Saccharomyces pastorianus Weihenstephan 34/70			Scp	22	4	0	0	0	0	0	0	2	0	0	0	4	0	0	8	0	1	41	ABPO01000001-ABPO01003566	Nakao Y, Kanamori T, Itoh T et. al. (2009) Genome sequence of the lager brewing yeast, an interspecies hybrid. DNA Res 16, 115-129.
Saccharomyces servazzii CBS4311			Sse	0	0	0	0	0	0	0	0	0	0	0	0	0	1	1	0	0	0	2	Genolevures	Casaregola S, Lepingle A, Bon E et. al. (2000) Genomic exploration of the hemiascomycetous yeasts: 7. Saccharomyces servazzii. FEBS Letters 487, 47-51.
Saccharomyces unisporus			Su	0	0	0	0	0	0	0	0	0	0	0	0	0	1	0	0	0	0	1	AZ930118-AZ932110, AZ932112-AZ932474	Cliften PF, Hillier LW, Fulton L et. al. (2001) Surveying Saccharomyces genomes to identify functional elements by comparative DNA sequence analysis.
Scheffersomyces stipitis CBS 6054		Pichia stipitis CBS 6054	Shs	11	2	1	1	1	1	1	1	1	1	1	1	2	6	3	3	1	1	39	CM000437, CP000496-CP000502	Jeffries TW, Grigoriev IV, Grimwood J et. al. Right (2007) Genome sequence of the lignocellulose-bioconverting and xylose-fermenting yeast Pichia stipitis. Nat Biotechnol 25, 319-326.
Spathaspora passalidarum NRRL Y-27907			Shp	11	2	0	1	1	1	1	1	1	0	0	0	0	6	3	3	0	0	31	GL996499-GL996506	Wohlbach DJ, Kuo A, Sato TK et. al. (2011) Comparative genomics of xylose-fermenting fungi for enhanced biofuel production. Proc Natl Acad Sci U S A 108, 13212-13217.
Tetrapisispora blattae CBS 6284			Ttb	11	2	0	0	0	0	0	0	1	0	0	0	0	8	4	3	0	0	29	HE806316-HE806325	http://www.ncbi.nlm.nih.gov/nuccore/?term=HE806316%3AHE806325[PACC]
Tetrapisispora phaffii CBS 4417		Kluyveromyces phaffii	Ttp	11	2	0	1	1	1	1	1	1	0	0	0	0	8	4	4	0	0	35	HE612856-HE612871	http://www.ncbi.nlm.nih.gov/nuccore/?term=HE612856%3AHE612871[PACC]
Torulaspora delbrueckii CBS 1146	Candida colliculosa	Saccharomyces fermentati, Saccharomyces rosei	Tod	11	2	0	1	1	1	0	0	1	0	0	0	0	6	3	3	0	0	29	HE616742-HE616749	http://www.ncbi.nlm.nih.gov/nuccore/?term=HE616742%3AHE616749[PACC]
Vanderwaltozyma polyspora DSM 70294		Vanderwaltozyma polyspora DSMZ 70294	Vp	10	2	1	0	0	0	0	1	0	0	0	0	0	8	3	4	1	1	31	DS480378-DS480658	Scannell DR, Frank AC, Conant GC et. al. (2007) Independent sorting-out of thousands of duplicated gene pairs in two yeast species descended from a whole-genome duplication. Proc Natl Acad Sci U S A 104, 8397-8402.
Wickerhamomyces anomalus NRRL Y-366		Pichia anomala NRRL Y-366	Wa	19	2	1	1	1	0	1	1	1	1	0	0	2	14	6	6	0	1	57	JH119215-JH119570	http://www.ncbi.nlm.nih.gov/nuccore/?term=JH119215%3AJH119570[PACC]
Wickerhamomyces ciferrii NRRL Y-1031			Wic	11	2	0	0	0	0	0	0	1	0	0	0	0	7	3	3	0	0	27	CAIF01000001-CAIF01000364	http://www.ncbi.nlm.nih.gov/nuccore/CAIF00000000.1
Yarrowia lipolytica CLIB122	Candida lipolytica		Yl	11	2	1	1	1	0	1	1	1	1	1	1	1	8	3	4	1	1	40	CR382127-CR382132	Dujon B, Sherman D, Fischer G et. al. (2004) Genome evolution in yeasts. Nature 430, 35-44.
Zygosaccharomyces rouxii CBS732		Saccharomyces rouxii (obsolete)	Zr	10	2	1	1	1	1	0	0	1	0	0	0	2	7	3	3	1	1	34	CU928173-CU928176, CU928178-CU928179, CU928181	Souciet JL, Dujon B, Gaillardin C et. al. (2009) Comparative genomics of protoploid Saccharomycetaceae. Genome Res 19, 1696-1709.
