# Supplementary material for: Predicting the fungal CUG codon translation with Bagheera
Source: BMC Genomics. 2014 May 29;15(1):411. doi: 10.1186/1471-2164-15-411 (PMC4050208; doi:10.1186/1471-2164-15-411)
Supplement: Supplementary file 2 — Additional file 2: CUG codon positions and amino acid composition of the reference data. This table lists the CUG codon positions and the amino acid composition at respective alignment positions for every reference protein. The data are separated into two different sheets. In the first sheet, the positions of CUG codons are listed for every reference gene. The amino acid composition at every CUG position is included in the second sheet. (XLS 1 MB) [file 12864_2013_6100_MOESM2_ESM.xls]

## Sheet: Sheet1
Actin related protein
Gene	CTG positions in alignment
CacArp	229; 297
KnArp	96; 142; 144; 155
Kop_aArp	98; 144; 271
Kop_bArp	98; 144
LatArp	69; 96; 125; 144; 263; 268; 269; 271
LmsArp	223
LwArp	106; 125; 144; 178; 244; 263; 295
NfeArp	195
OgaArp	69; 107; 142; 229; 263; 271; 295
OgpArp	69; 107; 142; 229; 263; 271; 295
SmiArp	322
TtpArp	107
YlArp	67; 106; 144; 269
Actin related protein Class 1
Gene	CTG positions in alignment
BaiArp1	162; 368
Ca_aArp1Alpha	61
Ca_aArp1Beta	61
Ca_bArp1	61
CacArp1	24; 99; 188; 241; 350; 386; 440
CadArp1	61; 345
CaoArp1	414
CapArp1	283; 414
CatArp1	39; 294; 300
CdaArp1	270; 314; 372
CglArp1	114; 132; 361; 367
CllArp1	56; 65; 287; 299
CntArp1	174; 310
Ct_aArp1	80; 411
DebArp1	93; 391
DehArp1	174; 454
ErcArp1	93; 134
ErgArp1	17; 56; 93; 96; 97; 99; 103; 132; 134; 152; 158; 170; 171; 180; 188; 190; 237; 239; 240; 241; 254; 255; 334; 339; 347; 362; 365; 366; 371; 372; 379; 386; 393
HybArp1	301; 409
KaArp1	190; 220; 443
KaaArp1	137; 242; 387; 440; 443
KlArp1	134; 314
KlwArp1	137; 237; 351
KmmArp1	99; 171; 240; 275; 392
KnArp1	10; 24; 116; 152; 219; 275; 351; 440; 449; 468
Kop_aArp1	17; 26; 116; 122; 132; 152; 241; 421
Kop_bArp1	11; 17; 35; 116; 255; 443
Lak_aArp1	134; 152; 240; 372
Lak_bArp1	134; 152; 240; 372
LatArp1	99; 132; 237; 372; 386; 387
LmsArp1	97; 136; 158; 334; 366; 386
LoeArp1	21; 265; 401
LwArp1	134; 158; 239; 320; 372; 440
MbbArp1	9; 56; 398
MefArp1	56; 256; 278
MifArp1Alpha	400
MifArp1Beta	400
NacArp1	322; 440
NadArp1	286; 320; 339; 390; 449
NfeArp1	240; 334; 443
OgaArp1	96; 99; 103; 116; 167; 180; 190; 201; 241; 266; 270; 314; 327; 333; 362; 386; 387; 392; 421; 462
OgpArp1	99; 103; 167; 180; 190; 201; 241; 266; 270; 314; 327; 333; 362; 372; 386; 387; 421; 443; 462
PhmArp1	42; 54; 92; 96; 97; 99; 146; 237; 254; 320; 333; 466
PiuArp1	116; 283; 339; 351
SaaArp1	93; 122; 177; 190; 273; 360; 367; 386; 387; 443; 457; 467
Sab_aArp1	254; 273; 457
Sab_bArp1	254; 273; 457
SakArp1	37; 122; 241; 254; 273; 360; 367; 443; 457
Sap_aArp1	37; 93; 190; 314; 367; 372; 457; 467
Sc_aArp1	37; 56; 93; 188; 360
Sc_bArp1	37; 56; 93; 188; 360; 367
Sc_cArp1	37; 56; 93; 188; 360; 367
ScpArp1A	93; 457
ScpArp1B	37; 56; 93; 188; 360; 367
ShpArp1	174
ShsArp1	174; 255
SmiArp1	37; 93; 190; 360; 367; 372; 457
TodArp1	10; 41; 152; 322; 362; 424; 440
TtbArp1	17
TtpArp1	24; 97; 372
WicArp1	42
YlArp1	10; 11; 33; 96; 99; 133; 152; 158; 180; 241; 314; 347; 360; 371; 372; 386; 387; 393; 443
ZrArp1	99; 219; 371
Actin related protein Class 2
Gene	CTG positions in alignment
CacArp2	154; 186; 228; 241; 254; 273; 338; 364; 379; 397
CatArp2	283
CglArp2	10; 40; 76; 190; 201; 305
CyjArp2	40; 76; 96; 105; 116; 154; 183; 190; 228; 235; 241
DebArp2	117; 186; 248
ErgArp2	10; 59; 76; 95; 96; 107; 117; 125; 152; 154; 159; 183; 190; 201; 204; 228; 241; 254
HnvArp2	254
KaaArp2	154; 248
KlwArp2	241; 289
KnArp2	95; 96; 107; 117; 125; 154; 183; 201; 205; 228; 290; 305; 332; 338; 369; 381
Kop_aArp2	10; 186; 329; 369
Kop_bArp2	10; 40; 76; 183; 186; 241; 329; 369
Lak_aArp2	6; 59; 95; 107; 117; 152; 201; 204; 205; 228; 235; 237; 248; 254; 273; 278; 311; 321; 325; 332; 345
Lak_bArp2	6; 59; 95; 107; 117; 152; 201; 204; 205; 228; 235; 237; 248; 254; 273; 278; 311; 321; 325; 332; 345
LatArp2	40; 190; 325; 345
LmsArp2	116; 154; 241; 248; 273; 305; 332; 338
LwArp2	107; 152; 159; 205; 241
MbbArp2	239
MifArp2Alpha	283
MrgArp2	283
NacArp2	76; 237; 311; 332
NfeArp2	190; 290
OgaArp2	76; 205; 235; 329; 397
OgpArp2	76; 125; 183; 278; 329; 338; 397
PiuArp2	190
PtaArp2	75
SaaArp2	76; 96; 241; 369; 381
Sab_aArp2	152; 204
Sab_bArp2	152; 204
Sap_aArp2	76; 95; 289; 321; 329
Sc_aArp2	76; 125; 204; 289; 305; 321
Sc_bArp2	76; 125; 204; 289; 305; 321
Sc_cArp2	76; 125; 204; 289; 305; 321
ScpArp2A	152; 186; 228
ScpArp2B	76; 125; 204; 289; 305; 321
ShpArp2	67
ShsArp2	243
TodArp2	96; 241; 345
TtbArp2	311; 394
TtpArp2	40; 228
VpArp2	237
YlArp2	40; 76; 96; 116; 152; 154; 159; 186; 190; 201; 204; 206; 235; 248; 262; 273; 278; 290; 305; 321; 332; 364; 394
ZrArp2	159; 201; 241; 321
Actin related protein Class 3
Gene	CTG positions in alignment
BaiArp3	56
Ca_aArp3Alpha	409
Ca_aArp3Beta	409
Ca_bArp3	409
CacArp3	130; 157; 203; 263; 465
CadArp3	409
CatArp3	49
CdaArp3	395; 436
CglArp3	97; 102; 205
Ct_aArp3	409
CyjArp3	111; 168
ErcArp3	96; 157
ErgArp3	102; 120; 130; 157; 167; 168; 195; 203; 219; 263; 392; 435
KaArp3	219
KaaArp3	203
KlwArp3	102; 130; 263; 392
KnArp3	18; 120; 167; 168; 173; 264; 274; 330; 392; 405; 436
Kop_aArp3	21; 195; 205; 251; 349; 374; 435
Kop_bArp3	21; 168; 205; 251; 346; 388; 435
Lak_aArp3	219; 258
Lak_bArp3	219; 258
LatArp3	18; 21; 92; 167; 203; 264; 388; 406
LmsArp3	18; 168; 181; 195
LwArp3	18; 98; 111; 258; 435
NacArp3	195
NfeArp3	310
OgaArp3	264; 274; 388; 395
OgpArp3	330; 388; 395; 406
PhmArp3	311
PtaArp3	93
SaaArp3	97; 102; 173; 195; 205; 330; 405
Sab_aArp3	18; 167; 205
Sab_bArp3	18; 167; 205
SakArp3	18; 97; 167; 173; 205; 263; 274; 330
Sap_aArp3	18; 173; 205; 219; 436
Sc_aArp3	18; 98; 173; 205; 405; 435; 436
Sc_bArp3	18; 98; 173; 205; 405; 435; 436
Sc_cArp3	18; 98; 173; 205; 405; 435; 436
ScpArp3A	97; 98; 436
ShsArp3	131
TodArp3	21; 111; 157; 173; 264
TtbArp3	168
TtpArp3	97; 263
YlArp3	5; 167; 203; 205; 219; 315; 346; 349; 374; 388; 435; 436; 465
Actin related protein Class 4
Gene	CTG positions in alignment
BaiArp4	412; 805
Ca_aArp4Alpha	291
Ca_bArp4	291
CacArp4	43; 281; 315; 417; 779
CadArp4	291
CaoArp4	317; 419; 780
CapArp4	317; 420; 780
CatArp4	329
CdaArp4	43; 62; 493; 592
CglArp4	250; 319; 587; 739; 816
CllArp4	278; 426; 780
CntArp4	556; 765
Ct_aArp4	222
CyjArp4	153; 319; 385; 587; 744; 786
DebArp4	587
ErcArp4	220; 422; 628
ErgArp4	64; 219; 234; 250; 253; 281; 315; 323; 581; 751; 813; 816
HybArp4	591
KaaArp4	64; 402; 739; 786; 813
KlArp4	234; 555; 796
KlwArp4	64; 179; 786
KnArp4	30; 281; 301; 318; 385; 493; 501; 587; 688; 767; 775
Kop_aArp4	43; 234; 249; 250; 319; 504; 587; 775; 837
Kop_bArp4	43; 234; 249; 319; 504; 587; 767; 837
Lak_aArp4	253; 281; 822
Lak_bArp4	253; 281; 822
LatArp4	30; 283; 500; 751; 771; 837
LmsArp4	219; 264; 587
LoeArp4	504; 562
LwArp4	235; 250; 253; 281; 500; 628; 775; 783; 796; 837
MbbArp4	172; 382; 650
MefArp4	47; 65; 172; 278; 324; 420; 554; 575; 597; 780
MifArp4Alpha	185; 210; 556; 738; 742
MrgArp4	387; 567; 570
NacArp4	808; 837
NadArp4	235; 501
NfeArp4	315; 323; 387; 492; 734; 771
OgaArp4	152; 178; 219; 234; 250; 252; 301; 583; 736; 737; 739; 744; 747; 751; 755; 771; 775; 781; 822; 829
OgpArp4	152; 219; 234; 250; 252; 289; 301; 565; 583; 587; 736; 737; 739; 744; 747; 751; 755; 771; 775; 779; 781; 822; 829
PhmArp4	178; 771; 782
PiuArp4	569; 837
PtaArp4	591
SaaArp4	234; 736; 783; 808
Sab_aArp4	213; 250; 318; 779; 783; 822
Sab_bArp4	213; 250; 318; 779; 783; 822
SakArp4	234; 628; 755; 779; 822
Sap_aArp4	189; 234; 323; 736; 822
Sc_aArp4	64; 189; 234; 420; 816; 822
Sc_bArp4	64; 189; 234; 420; 816; 822
Sc_cArp4	64; 189; 234; 420; 816; 822
ScpArp4A	213; 779
ScpArp4B	64; 189; 234; 420; 816; 822
ShsArp4	427; 547; 556; 572
SmiArp4	816
TodArp4	64; 213; 281; 323; 628; 751; 779; 783
TtbArp4	235; 674
TtpArp4	253; 587; 816
VpArp4	30; 566
WaArp4Alpha	219; 829
YlArp4	41; 62; 139; 180; 182; 213; 235; 281; 283; 424; 549; 581; 755; 767; 783; 816; 822
ZrArp4	197; 254; 492; 813; 838
Actin related protein Class 5
Gene	CTG positions in alignment
AcrArp5	251
BaiArp5	121; 225; 744; 784
Ca_aArp5Alpha	225; 252; 287; 651; 674
Ca_aArp5Beta	225; 252; 287; 651; 674
Ca_bArp5	225; 252; 287; 651; 674
CacArp5	44; 104; 149; 199; 245; 329; 385; 396; 403; 545; 628; 757; 763
CadArp5	16; 225; 252; 287; 651; 674
CaoArp5	225; 254; 291; 651
CapArp5	225; 254; 291; 651
CatArp5	44; 119; 170; 225; 239; 257; 287; 644; 651; 723
CdaArp5	141; 310; 728; 752
CglArp5	111; 274; 329; 795; 804; 831
CllArp5	79; 225; 239; 253; 287; 549; 625; 651; 748
CntArp5	225; 239; 251; 287; 651; 723
Ct_aArp5	252; 287; 651; 674
CyjArp5	28; 72; 80; 110; 111; 182; 193; 259; 262; 294; 303; 329; 368; 396; 510; 533; 623; 628; 728
DebArp5	523; 537; 628; 763
DehArp5	123; 225; 239; 253; 287; 370; 651; 723
ErcArp5	48; 331; 714
ErgArp5	27; 30; 40; 80; 86; 111; 142; 149; 164; 168; 171; 181; 182; 188; 199; 217; 256; 259; 260; 262; 271; 298; 300; 355; 366; 372; 385; 407; 449; 478; 489; 510; 613; 714; 727
HnvArp5	331
HybArp5	113; 225; 239; 287; 723
KaArp5	195; 271; 294; 372; 521; 623; 653
KaaArp5	94; 238; 836
KlArp5	30; 182
KlwArp5	40; 142; 168; 238; 627; 657
KmmArp5	182; 352; 403; 714
KnArp5	86; 132; 171; 382; 403; 510; 513; 613; 692; 705; 795; 804
Kop_aArp5	104; 298; 372; 382; 471; 510; 545; 752; 841
Lak_aArp5	191; 372; 463
Lak_bArp5	191; 372; 463
LatArp5	27; 35; 217; 329; 355; 407; 478; 744; 764; 836
LmsArp5	32; 149; 172; 256; 329; 355; 396; 499; 537; 772
LoeArp5	225; 254; 287; 651; 781
LwArp5	94; 111; 149; 171; 182; 382; 400; 403; 478; 627; 757; 778
MbbArp5	130; 225; 253; 254; 414; 651; 748
MefArp5	225; 253; 414; 651; 748
MifArp5Alpha	123; 225; 239; 251; 253; 257; 287
MrgArp5	86; 215; 225; 287; 292
NacArp5	30; 193; 256; 400; 513; 755
NadArp5	262; 318; 329; 385; 403; 757
NfeArp5	42; 132; 137; 142; 279; 396; 403; 479; 533; 705; 732
OgaArp5	63; 72; 104; 168; 181; 256; 271; 298; 300; 368; 385; 441; 510; 513; 627; 652; 722; 732; 771
OgpArp5	63; 72; 104; 147; 181; 300; 329; 385; 441; 513; 527; 627; 652; 722; 771
PhmArp5	80; 132; 617; 622
PiuArp5	94; 298; 545
PtaArp5	147; 347; 394; 479; 603
SaaArp5	44; 182; 320
Sab_aArp5	382; 441; 653; 655; 728; 779
Sab_bArp5	382; 441; 653; 655; 728; 779
SakArp5	111; 182; 262; 382; 449
Sap_aArp5	27; 40; 86; 168; 199; 510; 694
Sc_aArp5	68; 168; 199; 623; 640; 655
Sc_bArp5	68; 168; 199; 623; 640; 655
Sc_cArp5	68; 168; 199; 421; 623; 640; 655
ShpArp5	84; 225; 239; 552; 777
ShsArp5	225; 261; 287; 325; 379; 651; 723
SmiArp5	40; 86; 256; 355; 449; 655; 694; 727; 804
TodArp5	40; 163; 256; 300; 320; 355; 372; 513; 623; 795
TtbArp5	764
TtpArp5	86; 111; 142; 221; 550; 628; 653
VpArp5	449; 767
WaArp5Beta	85; 655
WicArp5	232
YlArp5	36; 99; 121; 131; 142; 149; 182; 240; 256; 271; 294; 329; 343; 355; 362; 372; 375; 408; 463; 499; 514; 620; 653; 692; 705; 771; 775; 778
ZrArp5	94; 262; 303; 441; 454; 657; 728; 836
Actin related protein Class 6
Gene	CTG positions in alignment
BaiArp6	248; 482
Ca_aArp6Alpha	301; 326; 399; 508; 575
Ca_aArp6Beta	301; 326; 399; 508; 575
Ca_bArp6	301; 326; 399; 508; 575
CacArp6	86; 161; 367; 507; 509; 534
CadArp6	138; 301; 399; 508; 575
CaoArp6	127; 508
CapArp6	123; 311; 508
CatArp6	39; 308; 394; 508; 540
CglArp6	46; 49; 156; 163; 166; 183; 483
CllArp6	25; 93; 153; 455; 508
CntArp6	308; 508; 532; 540
Ct_aArp6	301; 508
CyjArp6	13; 96; 124; 166; 183; 241; 526; 534
DebArp6	195; 344; 368; 503
DehArp6	195; 508
ErcArp6	46; 285; 499; 534
ErgArp6	62; 93; 96; 101; 258; 285; 295; 313; 368; 443; 445; 506; 593
HnvArp6	154; 334
HybArp6	40; 195
KaArp6	86; 313
KaaArp6	96; 258; 487
KlArp6	43
KlwArp6	11; 43; 101; 128; 258; 285; 295; 445; 483; 507; 548; 562
KmmArp6	241; 507
KnArp6	96; 110; 166; 368; 445; 530; 593
Kop_aArp6	155; 191; 296; 339; 364; 502; 534
Kop_bArp6	62; 154; 155; 191; 258; 333; 339; 364; 492; 502; 534; 600
Lak_aArp6	199; 258; 322; 530
Lak_bArp6	199; 258; 322; 530
LatArp6	62; 96; 183; 292; 296; 300; 337; 368; 391; 449; 482; 499; 506
LmsArp6	212; 292; 507; 513; 578
LoeArp6	122; 508; 540
LwArp6	391; 614
MbbArp6	41; 83; 98; 122; 150; 322; 337; 508; 536
MefArp6	19; 122; 150; 189; 190; 455; 508
MifArp6Alpha	182; 312; 363; 508; 540
MrgArp6	130; 151; 308; 478; 481; 508; 528; 540
NacArp6	313; 322; 487; 538
NadArp6	87; 154; 534; 562
NfeArp6	117; 154; 296; 543
OgaArp6	49; 132; 276; 333; 368; 456; 506; 523; 530
OgpArp6	49; 62; 132; 276; 333; 506; 523; 530
PhmArp6	20; 66; 296; 339; 364; 380; 451; 506; 562; 611
PiuArp6	195; 292; 368; 444
PtaArp6	402; 604
SaaArp6	93; 96; 258; 285; 295; 322; 401; 445; 496
Sab_aArp6	93; 96; 163; 258; 295; 296; 368; 401; 445; 449; 496; 499; 523; 538
Sab_bArp6	93; 96; 163; 258; 295; 296; 368; 401; 445; 449; 496; 499; 523; 538
SakArp6	154; 166; 258; 368; 530
Sap_aArp6	93; 96; 101; 273; 499; 562
Sc_aArp6	129; 273; 445; 523; 562
Sc_bArp6	129; 273; 445; 523; 562
Sc_cArp6	129; 273; 445; 523; 562
ScpArp6A	93; 96; 163; 258; 285; 295; 368; 401; 449; 492; 496; 499; 538
ScpArp6B	129; 273; 445; 523; 562
ShpArp6	125; 159; 495; 532
ShsArp6	508; 532; 540
TodArp6	96; 368; 380; 482; 523; 538
TtbArp6	258
TtpArp6	11; 236; 258
YlArp6	13; 49; 66; 85; 154; 155; 161; 163; 191; 258; 295; 333; 335; 380; 456; 487; 534
ZrArp6	258; 296; 492; 503; 523
Actin related protein Class 7
Gene	CTG positions in alignment
BaiArp7	349
Ca_aArp7Alpha	39; 89; 233
Ca_aArp7Beta	39; 89; 233
Ca_bArp7	39; 89; 233
CadArp7	39; 233
CaoArp7	39; 146
CapArp7	39; 146
CatArp7	59; 740
CglArp7	129; 132; 161; 199; 203; 246; 645
CllArp7	39; 56; 312; 323; 356; 379; 676
CntArp7	39; 144; 208; 239; 742
Ct_aArp7	39; 146; 233; 348
CyjArp7	42; 117; 122; 145; 155; 182; 232; 331; 421; 490; 521; 526; 636; 647; 666; 667; 725
DebArp7	258
DehArp7	39; 450
ErgArp7	25; 42; 47; 56; 87; 90; 129; 145; 155; 165; 182; 184; 187; 192; 194; 203; 205; 212; 237; 246; 250; 254; 314; 339; 343; 353; 443; 525; 541; 634; 646; 647; 658; 662; 672; 716; 760
HybArp7	39; 632; 732
KaArp7	145; 568; 703
KaaArp7	347; 703
KlArp7	183; 339; 646
KlwArp7	45; 91; 96; 116; 122; 131; 183; 194; 246; 255; 331; 444; 518; 562; 632; 645; 662; 666; 706
KmmArp7	183; 194; 195; 524
KnArp7	145; 157; 246; 314; 525; 572; 658; 703; 711; 733
Kop_aArp7	216; 331; 432; 518
Kop_bArp7	195; 254; 432; 518; 723
Lak_aArp7	157; 199; 212; 237; 246; 258; 349; 443; 464; 521; 670; 733
Lak_bArp7	157; 199; 212; 237; 246; 258; 349; 443; 464; 521; 670; 733
LatArp7	91; 187; 443; 444; 647; 703; 728
LoeArp7	39; 110; 149; 286; 645
MbbArp7	29; 39; 357; 365
MefArp7	19; 39; 44; 150; 208; 233; 235; 239; 311; 351; 377; 619
MifArp7Alpha	56; 676
MrgArp7	39; 289; 514
NadArp7	97; 583; 667
NfeArp7	352; 659
OgaArp7	37; 145; 157; 338; 339; 346; 426; 437; 451; 642; 647; 673; 752
OgpArp7	37; 145; 157; 187; 339; 426; 437; 451; 642; 647; 670; 673; 752
PhmArp7	248; 284; 650
PiuArp7	187; 191; 199; 518; 521
PtaArp7	233
SaaArp7	18; 131; 155; 157; 203; 254; 349; 428; 437; 541; 544; 570; 646; 658; 670; 728; 733; 767
Sab_aArp7	18; 157; 436; 437; 530; 541; 645; 646; 658; 670; 703; 720; 767
Sab_bArp7	18; 157; 436; 437; 530; 541; 645; 646; 658; 670; 703; 720; 767
SakArp7	18; 145; 155; 182; 416; 437; 525; 530; 541; 544; 670; 703; 728; 733; 767
Sap_aArp7	18; 136; 182; 436; 530; 541; 646; 658; 720
Sc_aArp7	136; 155; 157; 182; 257; 530; 541; 646; 658; 670; 720; 728; 767
Sc_bArp7	136; 155; 157; 182; 257; 530; 541; 646; 658; 670; 720; 728; 767
Sc_cArp7	136; 155; 157; 182; 257; 530; 541; 646; 658; 670; 720; 728; 767
ScpArp7A	18; 157; 182; 339; 530; 541; 646; 670; 703; 720; 767
ScpArp7B	136; 155; 157; 182; 257; 530; 541; 646; 658; 670; 720; 728; 767
ShsArp7	39; 239; 256; 258
SmiArp7	18; 136; 155; 199; 257; 416; 437; 530; 733
TodArp7	349; 357; 358; 359; 525; 541; 646; 670; 703; 733; 759
TtbArp7	521; 538
TtpArp7	91; 185; 199; 227; 763
VpArp7	306; 633; 728
YlArp7	87; 157; 249; 288; 304; 307; 352; 492; 658; 662; 717
ZrArp7	157; 182; 192; 253; 444; 573; 647; 670; 711; 733
Actin related protein Class 8
Gene	CTG positions in alignment
BaiArp8	160; 198; 511; 532; 616; 637; 666; 686; 727; 766; 874; 1143
Ca_aArp8	60; 218; 831; 889
Ca_bArp8	60; 218; 831; 889
CacArp8	395; 445; 643; 648; 649; 685; 726; 741; 745; 748; 827; 982; 1044; 1117; 1121; 1288; 1339; 1344
CadArp8	60; 218; 848; 889
CaoArp8	87; 132; 148; 172; 302; 716; 1275
CapArp8	90; 125; 134; 147; 172; 273; 299; 451; 927; 1275
CatArp8	206; 257; 381; 735; 1041; 1187
CdaArp8	745; 1324
CglArp8	103; 161; 176; 177; 182; 208; 213; 219; 295; 654; 661; 876; 1145; 1149; 1266; 1290; 1339
CllArp8	448
CntArp8	749; 947
Ct_aArp8	60; 269; 270
CyjArp8	244; 708; 774; 882; 931; 934; 1059; 1133; 1243; 1334
DebArp8	858; 976; 1144; 1153; 1339
DehArp8	678; 1119; 1189
ErcArp8	597; 731; 758; 817; 1290; 1324
ErgArp8	98; 176; 182; 195; 213; 217; 219; 230; 308; 309; 357; 368; 453; 480; 498; 603; 672; 677; 732; 1117; 1121
HnvArp8	807; 1120
HybArp8	686; 713; 736
KaArp8	603; 754; 1058; 1208
KaaArp8	597; 603; 1133; 1231
KlArp8	149; 150; 754
KlwArp8	321; 345; 357; 472; 495; 643; 661; 677; 732; 754; 774; 1235; 1277
KmmArp8	754; 1334
KnArp8	174; 182; 195; 283; 331; 441; 450; 570; 597; 604; 661; 727; 731; 774; 807; 809; 866; 920; 1041; 1044; 1135; 1145; 1205; 1248; 1324; 1339
Kop_aArp8	195; 297; 597; 743; 758; 789; 1039; 1100; 1105
Kop_bArp8	195; 237; 297; 597; 789; 1032; 1097; 1105
Lak_aArp8	292; 648; 660; 661; 717; 754; 774; 935; 1097; 1277
Lak_bArp8	292; 648; 660; 661; 717; 754; 774; 935; 1097; 1277
LatArp8	101; 182; 207; 213; 217; 538; 593; 665; 818; 885; 1117; 1206; 1254; 1288
LmsArp8	443; 450; 661; 665; 708; 745; 821; 1120; 1121; 1125; 1333
LwArp8	176; 211; 733; 745; 879; 1105; 1117; 1121; 1217; 1276; 1339
MbbArp8	389; 664; 1204
MefArp8	664; 683; 788; 881; 1204
MifArp8Alpha	168; 634; 678
MrgArp8	123; 130; 137; 237; 444; 478; 586; 678; 939; 961
NacArp8	239; 597; 714; 804; 1119; 1201
NadArp8	1285
NfeArp8	602; 663; 677; 717; 804; 807; 1074; 1080; 1133
OgaArp8	177; 185; 191; 296; 297; 350; 361; 433; 501; 535; 602; 604; 643; 648; 728; 732; 745; 789; 809; 814; 816; 876; 930; 934; 1105; 1121; 1277; 1288; 1344
OgpArp8	185; 191; 198; 209; 296; 297; 350; 361; 433; 535; 602; 604; 643; 648; 677; 732; 745; 789; 809; 814; 876; 930; 934; 1105; 1272; 1277; 1344
PhmArp8	502; 581; 597; 604; 622; 636; 660; 661; 732; 754; 816; 850; 922; 931; 933; 1044; 1057; 1138; 1142; 1242; 1244; 1249; 1255; 1256; 1257; 1275; 1344
PiuArp8	209; 218; 428; 939; 1097; 1133
PtaArp8	295; 343; 493; 621; 946; 1058
SaaArp8	528; 596; 717; 740; 758; 804; 876; 920; 931
Sab_aArp8	174; 182; 195; 218; 428; 662; 876; 920
Sab_bArp8	174; 182; 195; 218; 428; 662; 876; 920
SakArp8	174; 195; 627; 710; 727; 730; 1117; 1324
Sap_aArp8	230; 381; 439; 733; 798; 807; 935; 1145; 1243
Sc_aArp8	50; 213; 230; 758; 798; 1145; 1243; 1324
Sc_cArp8	50; 213; 230; 381; 758; 798; 1145; 1243; 1324
ScpArp8B	50; 213; 230; 758; 798; 1145; 1243; 1324
ShpArp8	302; 554; 716; 831
ShsArp8	256; 637; 937
SmiArp8	230; 920; 924; 1226; 1243; 1324
TodArp8	150; 182; 357; 381; 535; 593; 596; 603; 629; 643; 758; 774; 929; 934; 1105; 1132; 1290
TtbArp8	230; 596; 743
TtpArp8	213; 934; 939
VpArp8	368; 381; 1238; 1334
WaArp8Alpha	537
WaArp8Beta	636
YlArp8	123; 230; 535; 604; 626; 643; 657; 717; 731; 789; 809; 814; 818; 864; 1039; 1044; 1120; 1277
ZrArp8	177; 182; 348; 643; 920; 1277; 1324; 1326
Actin related protein Class 9
Gene	CTG positions in alignment
BaiArp9	180; 214; 461; 659; 769
Ca_aArp9Alpha	235
Ca_aArp9Beta	235
Ca_bArp9	235
CacArp9	133; 139; 140; 220; 224; 225
CadArp9	235
CaoArp9	608
CapArp9	608
CatArp9	23; 103
CdaArp9	11; 227
CglArp9	11; 142; 148; 216; 224; 279
CntArp9	31; 469
CyjArp9	49; 133; 282; 286; 298; 519; 619
DehArp9	473
ErgArp9	12; 21; 51; 136; 140; 184; 185; 186; 213; 260; 279; 283; 307; 354; 406; 470; 471; 516; 646
HybArp9	27; 259
KaArp9	185; 470; 524; 543
KaaArp9	11; 26; 140; 330; 336; 543; 619
KlArp9	401; 470; 519; 532
KlwArp9	32; 140; 202; 438; 516; 524
KmmArp9	21; 224
KnArp9	11; 21; 26; 129; 142; 148; 178; 183; 186; 218; 219; 286; 470
Kop_aArp9	26; 120; 185; 370; 646; 768
Kop_bArp9	26; 153; 443; 516; 646
Lak_aArp9	185; 211; 219; 240; 406; 500; 515; 524; 545
Lak_bArp9	185; 211; 219; 240; 443; 500; 515; 524; 545
LatArp9	12; 137; 199; 224; 263; 359; 370; 559; 646
LmsArp9	187; 188; 307; 400; 538; 773
LoeArp9	513; 563; 564; 565
LwArp9	137; 142; 184; 230; 279; 646
MbbArp9	146; 551
MifArp9Alpha	517
MrgArp9	23; 274
NacArp9	139; 148; 434; 481
NadArp9	50
NfeArp9	140; 307; 331
OgaArp9	11; 139; 211; 224; 235; 283; 298; 334; 354; 370; 470; 519; 608; 620; 646; 758
OgpArp9	11; 139; 185; 211; 224; 235; 255; 283; 286; 298; 334; 354; 370; 470; 483; 519; 608; 620; 646; 758
PhmArp9	21; 180; 252; 354; 456; 457; 501; 619
PiuArp9	144; 610
PtaArp9	536; 541; 632
SaaArp9	26; 515; 619
Sab_aArp9	224; 279; 443; 533; 543
Sab_bArp9	224; 279; 443; 533; 543
Sap_aArp9	216; 470; 619
Sc_aArp9	37; 185; 470; 516; 520; 619
Sc_bArp9	37; 185; 470; 516; 520; 619
Sc_cArp9	37; 185; 470; 516; 520; 619
ScpArp9A	224; 279; 533
SmiArp9	185; 216; 283; 298; 307; 354
TodArp9	21; 42; 274; 279; 283; 492
TtbArp9	486
TtpArp9	37; 137; 148
VpArp9	298
YlArp9	11; 26; 133; 139; 140; 156; 185; 197; 199; 251; 283; 298; 307; 470; 519; 524; 534; 580; 585; 619; 640
ZrArp9	7; 11; 207; 211; 561
Actin related protein Class 10
Gene	CTG positions in alignment
AcrArp10	205
BaiArp10	51; 60; 466; 647
Ca_aArp10	174; 261; 383
CacArp10	77; 245; 405; 419; 463; 466; 803
CaoArp10	291
CapArp10	120; 288
CatArp10	242; 321; 713
CdaArp10	245; 251; 300; 419; 445; 845
CllArp10	244; 253; 302; 304; 386; 458; 468; 541; 722; 733; 735
CntArp10	432
CyjArp10	181; 253; 256; 257; 326; 387; 392; 419; 423; 476; 478; 704; 716; 720; 863; 869
DebArp10	48; 59; 256; 321; 402
DehArp10	788
ErcArp10	288; 392; 706
ErgArp10	271; 387; 392; 419; 439; 470; 564; 712; 737; 741; 786; 805
HybArp10	147; 531
KaArp10	704
KaaArp10	257; 290; 325; 642; 754
KlArp10	268; 704
KlwArp10	725; 800
KmmArp10	253; 439
Kop_aArp10	59; 287; 712; 865
Kop_bArp10	100; 249; 705; 712
Lak_aArp10	265; 407; 640
Lak_bArp10	265; 407; 640
LatArp10	68; 386; 392; 395; 436; 794; 796; 839; 867
LmsArp10	44; 270; 321; 381; 709; 742
LwArp10	254; 319; 326; 407; 547; 867
MbbArp10	83; 145; 283; 290
MefArp10	145; 302; 544; 562
MifArp10Alpha	535; 718; 788
MifArp10Beta	535; 718; 788
MrgArp10	244; 251
NacArp10	137; 538; 709; 737
NadArp10	541
NfeArp10	253; 285; 396; 410; 477
OgaArp10	271; 387; 391; 429; 466; 540; 704; 705; 731; 737
OgpArp10	271; 387; 391; 429; 466; 540; 704; 705; 716; 731; 737
PhmArp10	256; 281; 716; 753
PiuArp10	390; 391; 470; 572; 716
PtaArp10	202; 427; 875
SaaArp10	321; 539; 720
Sab_aArp10	321; 411; 439; 468
Sab_bArp10	321; 411; 439; 468
SakArp10	257; 321; 391; 439
Sap_aArp10	321; 439; 720
Sc_aArp10	720; 800
Sc_bArp10	720; 800
Sc_cArp10	720; 800
ScpArp10A	321; 439; 468
ShpArp10	46; 315
ShsArp10	405
TodArp10	57; 267; 268; 319; 436; 719; 741; 747; 799; 800; 839; 868
TtpArp10	400; 786
WaArp10	186; 253; 749; 846
WicArp10	794
YlArp10	287; 288; 395; 409; 466; 716; 746; 788
Capping Protein Class 1
Gene	CTG positions in alignment
CacCAP1	38; 39; 154; 175; 237; 246; 272; 292; 339; 358
CadCAP1	118
CatCAP1	98
CglCAP1	328
CntCAP1	12
Ct_aCAP1	266
CyjCAP1	36; 61; 76; 120; 354
DebCAP1	328; 339
DehCAP1	296
ErcCAP1	237
ErgCAP1	53
KaCAP1	144
KaaCAP1	150
KlwCAP1	339
KnCAP1	325; 376
Kop_bCAP1	38; 111; 150; 354
Lak_aCAP1	376
LatCAP1	75; 146; 385
LmsCAP1	120; 272; 339
LoeCAP1	328
LwCAP1	20; 36; 354; 358; 376
MbbCAP1	176; 301; 363
MefCAP1	102
MrgCAP1	51; 248; 276; 303
NacCAP1	54; 82
NfeCAP1	321
OgaCAP1	39; 57; 246; 346; 354; 358
OgpCAP1	39; 40; 57; 246; 291; 354; 358
PhmCAP1	272; 337
PiuCAP1	107
SaaCAP1	29; 36; 339
Sab_aCAP1	29; 36; 138; 143; 154; 272; 346
Sab_bCAP1	29; 36; 138; 143; 154; 272; 346
SakCAP1	29; 36; 339
Sap_aCAP1	29; 36
Sc_aCAP1	146
Sc_bCAP1	146
Sc_cCAP1	146
ScpCAP1Alpha	29; 36; 138; 143; 272; 339; 346
ShpCAP1	130
SmiCAP1	29; 36; 54; 143; 156; 339
TtbCAP1	272
TtpCAP1	346
YlCAP1	17; 52; 55; 90; 272; 354; 358; 376
ZrCAP1	354
Capping Protein Class 2
Gene	CTG positions in alignment
AcrCAP2	201
BaiCAP2	80
Ca_aCAP2Alpha	117; 309
Ca_aCAP2Beta	117; 309
Ca_bCAP2	117; 309
CacCAP2	24; 27; 40; 46; 70; 135; 196; 269; 357
CadCAP2	117; 309
CglCAP2	26; 70; 92; 122; 132; 138; 161; 164; 249
CllCAP2	15; 67; 102; 238; 253
Ct_aCAP2	309
CyjCAP2	27; 92; 139; 149; 238; 334; 340; 360
DebCAP2	281
DehCAP2	264
ErcCAP2	46; 92; 135; 273; 294
ErgCAP2	26; 40; 43; 46; 135; 283; 317
HybCAP2	137
KlwCAP2	30; 252; 267; 269
KmmCAP2	135; 343
KnCAP2	25; 27; 43; 115; 135; 138; 196; 249; 273; 329; 357
Kop_aCAP2	27; 30; 149; 266; 269; 273; 317
Kop_bCAP2	27; 273; 317
Lak_aCAP2	26; 70; 132; 247; 249; 292; 333
LatCAP2	24; 65; 115; 302
LmsCAP2	40; 65; 70; 77; 333
LoeCAP2	226
LwCAP2	115; 149; 269; 302; 357
MbbCAP2	102; 125
MefCAP2	102; 158; 236; 282; 309
MrgCAP2	67; 173; 210
NacCAP2	149; 196; 343
NfeCAP2	149
OgaCAP2	26; 70; 196; 197; 265; 302; 305; 313; 316; 339; 360
OgpCAP2	20; 26; 70; 196; 197; 265; 302; 313; 316; 339
PhmCAP2	197
PiuCAP2	65; 135; 149; 161
PtaCAP2	114
SaaCAP2	40; 247; 316
Sab_aCAP2	30; 69
Sab_bCAP2	30; 69
SakCAP2	269; 316
Sap_aCAP2	247; 273; 302
Sc_aCAP2	247; 273
Sc_alCAP2	247; 273
Sc_amCAP2	247; 273
Sc_bCAP2	247; 273
Sc_cCAP2	247; 273
ScpCAP2Alpha	36; 69; 149; 289
ScpCAP2Beta	247; 273
ShsCAP2	37; 90; 114; 129
SmiCAP2	302; 316
TodCAP2	27; 69; 70; 302
TtpCAP2	43
VpCAP2	135; 343; 357
WaCAP2	24
YlCAP2	24; 27; 43; 69; 70; 92; 132; 149; 161; 196; 249; 273; 313; 317; 336; 357
ZrCAP2	36; 40; 302
Coronin
Gene	CTG positions in alignment
CapCoro	140; 356; 373; 484
CglCoro	76; 293
CllCoro	765
DehCoro	268; 373
ErgCoro	76; 86; 98; 139; 150; 164; 170; 209; 243; 264; 269; 282; 315; 346; 386; 534; 738; 741
KaCoro	118; 164; 200; 269; 757
KlCoro	132; 534
Kop_aCoro	39; 588; 640; 741
Kop_bCoro	39; 199; 738
Lak_aCoro	766
LatCoro	182; 200; 269; 419; 540; 743; 763
LoeCoro	140; 373; 633
LwCoro	132; 251; 269; 533; 665; 741
MrgCoro	465
NacCoro	243; 295; 741; 774
OgaCoro	28; 47; 60; 98; 108; 170; 256; 282; 293; 315; 317; 351; 402; 408; 497; 534; 763
Sab_aCoro	23; 40; 86; 237; 243; 251; 269; 295; 533; 743
Sab_bCoro	23; 40; 86; 237; 243; 251
SakCoro	86; 182; 315; 346; 494; 533; 534; 568; 731; 738; 743; 752; 763; 766
Sap_aCoro	23; 76; 86; 200; 346; 386; 763
Sc_aCoro	23; 315; 743; 763; 773
Sc_bCoro	23; 315; 743; 763; 773
Sc_cCoro	23; 315; 743; 763; 773
ShsCoro	641
SmiCoro	23; 86; 209
YlCoro	39; 70; 109; 159; 170; 182; 199; 256; 258; 293; 295; 318; 500; 566; 567; 592; 696; 745; 748; 752; 770
ZrCoro	322; 534; 763; 766
Dynactin1 p150
Gene	CTG positions in alignment
Ca_aP150__Alpha	268; 294; 339; 381; 728; 838; 1157; 1255; 1415; 1416
Ca_aP150__Beta	268; 294; 339; 381; 728; 838; 1157; 1255; 1415; 1416
Ca_bP150_	268; 294; 339; 381; 728; 838; 1010; 1157; 1255; 1415; 1416
CacP150_	235; 339; 363; 403; 440; 456; 484; 568; 651; 658; 723; 733; 737; 766; 831; 832; 908; 1067; 1104; 1111; 1179; 1186; 1266; 1442
CadP150_	339; 381; 728; 762; 838; 1157; 1415; 1416
CapP150_	314; 432; 528; 843; 850; 892; 1011
CatP150_	477; 537; 573; 770; 778; 800; 827; 831; 1070; 1071
CglP150_	73; 75; 118; 292; 296; 338; 361; 546; 773; 830; 885; 919; 1049; 1162; 1183; 1204; 1269
CllP150_	35; 257; 444; 477; 520; 904; 1349
Ct_aP150_	41; 561; 569; 728; 738; 746; 762; 803; 844; 1157; 1412
DehP150_	254; 353; 366; 382; 405; 409; 477; 1009; 1029; 1051; 1215; 1298
ErgP150_	115; 205; 255; 277; 292; 301; 306; 330; 337; 351; 371; 377; 409; 417; 445; 446; 452; 456; 491; 502; 527; 547; 554; 558; 798; 836; 844; 906; 915; 1011; 1145; 1285; 1365
KaP150_	75; 79; 263; 348; 359; 371; 410; 438; 620; 734; 755; 1210; 1217; 1278
KlP150_	36; 47; 310; 344; 417; 438; 561; 651; 735; 888
KlwP150_	38; 44; 75; 292; 315; 323; 327; 351; 362; 423; 430; 431; 491; 547; 801; 1256; 1446
Kop_aP150_	75; 281; 292; 310; 337; 375; 415; 471; 620; 638; 777; 831; 834; 1080; 1099; 1173; 1210; 1285; 1346
Kop_bP150_	75; 259; 292; 336; 337; 389; 414; 415; 439; 505; 638; 718; 728; 777; 834; 884; 1102; 1173; 1205; 1210; 1285; 1346
Lak_aP150_	75; 348; 403; 414; 653; 789; 849; 907
LatP150_	118; 299; 344; 533; 638; 1113; 1203; 1217; 1362; 1400
LoeP150_	262; 631; 739; 798; 1084
LwP150_	306; 365; 380; 431; 515; 842; 891; 1007; 1145; 1196; 1269; 1271; 1294; 1400
MifP150__Alpha	37; 447; 477; 785; 830; 1104; 1176
MifP150__Beta	37; 251; 447; 477; 752; 785; 830; 991; 992; 1104
MrgP150_	96; 278; 360; 402; 422; 425; 442; 636; 828; 857; 888; 1191
NadP150_	118; 301; 377; 414; 536; 537; 571; 737; 902; 1127; 1256; 1271; 1440
NfeP150_	102; 160; 201; 334; 371; 428; 554; 593; 613; 656; 686; 901; 1189; 1416
OgaP150_	44; 259; 505; 627; 916; 1049; 1056; 1119; 1188; 1287; 1302
OgpP150_	259; 505; 515; 894; 895; 1049; 1056; 1115; 1269; 1299; 1302
PhmP150_	73; 90; 97; 330; 344; 351; 352; 355; 370; 371; 377; 381; 383; 384; 519; 579; 789; 1061; 1068
PtaP150_	122; 270; 524; 750; 917; 933; 1198
Sab_aP150_	351; 411; 431; 456; 484; 526; 622; 749; 756; 846; 918; 1212; 1278
Sab_bP150_	351; 411; 431; 456; 484; 526; 622; 749; 756; 846; 918; 1212; 1278
SakP150_	345; 439; 622; 638; 775; 845; 885; 1120
Sap_aP150_	75; 236; 313; 337; 454; 803; 845; 885; 918; 1016; 1204; 1214; 1365; 1406
Sc_aP150_	99; 313; 337; 358; 403; 431; 454; 526; 528; 756; 845; 928; 1016; 1135; 1196
Sc_bP150_	99; 313; 337; 358; 403; 431; 454; 526; 528; 756; 845; 928; 1016; 1135; 1196
Sc_cP150_	99; 313; 337; 358; 403; 431; 454; 526; 528; 756; 845; 928; 1016; 1135; 1196
ShpP150_	308; 352; 412; 531; 553; 729; 853; 1066
ShsP150_	380; 397; 445; 534; 571; 803; 922; 1105; 1110
TodP150_	43; 245; 365; 496; 503; 558; 630; 734; 849; 915; 1070; 1151; 1156; 1271; 1278
TtpP150_	432; 1372
YlP150_	299; 303; 306; 348; 369; 379; 435; 449; 467; 471; 480; 484; 489; 498; 505; 511; 533; 537; 645; 654; 661; 745; 753; 779; 786; 805; 833; 888; 897; 1069; 1129; 1135; 1136; 1145; 1200; 1278; 1285; 1287; 1304; 1358; 1360; 1372; 1425
ZrP150_	554; 613; 829; 925; 1189; 1196; 1259; 1444
Dynactin2 p50
Gene	CTG positions in alignment
Ca_aP50_	134
Ca_bP50_	134
CacP50_	47; 204; 245; 458; 463; 464; 486; 524
CadP50_	134
CapP50_	506
CatP50_	73; 75; 204; 261; 291; 317; 494; 497
CglP50_	30; 235; 238; 323; 361; 496
CllP50_	134; 400
Ct_aP50_	108; 134; 179; 237
DehP50_	134; 181; 235; 404; 480; 519
ErgP50_	150; 166; 173; 178; 199; 237; 244; 246; 268; 330; 356; 362; 363; 374; 375; 404; 443; 451; 461; 524
KaP50_	17; 174; 201; 362
KlP50_	140; 166; 316
KlwP50_	34; 85; 140; 176; 193; 239; 313; 319; 454
Kop_aP50_	80; 128; 166; 229; 405; 458; 478; 517
Kop_bP50_	167; 405; 458; 478
Lak_aP50_	196; 362; 451; 496; 528
LatP50_	124; 193; 196; 374; 464
LmsP50_	38; 249; 323; 464; 503; 531
LoeP50_	266; 337; 338; 537
LwP50_	88; 193; 289; 330; 349; 382; 461; 524
MifP50__Alpha	22; 114; 134; 149; 184; 480; 490
MifP50__Beta	22; 114; 134; 149; 154; 329; 480; 490
MrgP50_	134; 226; 374
NacP50_	248; 319; 394; 509
NadP50_	73; 75; 181; 317
NfeP50_	389; 455
PhmP50_	106; 207; 319
PtaP50_	22; 111; 191; 384; 436
Sab_aP50_	120; 176; 235; 382; 393; 451; 499
Sab_bP50_	120; 176; 235; 382; 393; 451; 499
SakP50_	109; 176; 375; 382; 402; 451; 461; 478; 499
Sap_aP50_	375; 385; 451; 478; 493
Sc_aP50_	239; 325; 375; 385; 453; 454; 478; 499
Sc_bP50_	375; 385; 453; 478; 499
Sc_cP50_	375; 385; 453; 478; 499
ShpP50_	134; 477; 501
ShsP50_	122; 134; 380; 384
SmiP50_	232; 336; 385; 393; 402; 451
TodP50_	53; 124; 127; 173; 198; 349; 375; 444; 451; 510
TtpP50_	167; 188
YlP50_	171; 229; 374; 405; 447; 458; 461; 467
ZrP50_	113; 123; 182; 317; 510; 524
Dynactin3 p24
Gene	CTG positions in alignment
CapP24_	96
CatP24_	87; 160
Ct_aP24_	16
ErgP24_	14; 29; 56; 60; 63; 68; 78; 82; 144; 148; 156; 158; 180; 193; 212; 214; 229
KlP24_	64; 71; 162; 185; 190; 200; 202
KlwP24_	15; 74; 128; 147; 151; 175; 229
Lak_aP24_	56; 57; 78; 175; 180; 190; 193; 205; 230
LatP24_	22; 24; 34; 154; 174; 193; 216; 236
LoeP24_	58
LwP24_	149; 169; 232
MifP24__Alpha	15; 28; 131
MifP24__Beta	15; 39; 131
MrgP24_	84; 164
NadP24_	60; 201
Sab_aP24_	18; 75
SakP24_	18; 25; 56; 63; 68; 75; 193
Sap_aP24_	25; 193
Sc_aP24_	75; 229
Sc_bP24_	75; 229
Sc_cP24_	75; 229
ShsP24_	20; 36
SmiP24_	25; 43; 63; 193; 229; 235
TtpP24_	14; 18; 151; 159; 190; 200
ZrP24_	56; 74
Dynactin4 p62
Gene	CTG positions in alignment
Ca_aP62_	77; 151; 758
Ca_bP62_	77; 151; 758
CacP62_	16; 64; 76; 197; 338; 605; 645; 808
CadP62_	77; 151
CapP62_	27; 108; 215
CatP62_	21; 24; 70; 135; 156; 236; 239; 600; 613; 615; 737
CllP62_	350; 354; 481; 498; 609; 695; 696
Ct_aP62_	598
DehP62_	394; 498; 586; 624; 631; 737; 756; 800
ErgP62_	73; 79; 276; 434; 437; 446; 464; 657; 797; 811; 813
KaP62_	212; 474; 486; 582; 603; 657; 700
KlP62_	664; 817
KlwP62_	592
Kop_aP62_	266; 533; 812
Kop_bP62_	266; 465; 533
Lak_aP62_	79; 150; 408; 465; 528; 531; 654
LatP62_	79; 100; 227; 276; 486; 519; 690; 738; 774
LmsP62_	63; 76; 143; 152; 302; 700
LwP62_	199; 227; 279; 437; 528; 690
MifP62__Alpha	256; 442; 498; 586; 694; 702
MifP62__Beta	256; 442; 498; 586; 694; 702
MrgP62_	134; 228; 307; 338; 749; 773
NacP62_	152; 156; 434
OgaP62_	36; 97; 232; 305; 467; 486; 765
OgpP62_	36; 97; 232; 266; 305; 467; 471; 486; 765
PhmP62_	741; 765
ShpP62_	207; 211
ShsP62_	139; 196; 686; 794
TtpP62_	81; 212; 266; 585
YlP62_	36; 73; 88; 89; 143; 217; 223; 229; 333; 468; 471; 486; 518; 523; 533; 601
Dynactin5 p25
Gene	CTG positions in alignment
CacP25_	97; 134; 184; 212
CatP25_	151; 213
CllP25_	144; 151
DehP25_	135; 151; 162
ErgP25_	54; 74; 134; 141; 212; 229
KlwP25_	67; 154; 182; 216; 233
LatP25_	99; 172; 202
LmsP25_	134; 235
LwP25_	172
MifP25__Alpha	151
MifP25__Beta	151
NfeP25_	20; 67; 71; 222
OgaP25_	55; 67
OgpP25_	55; 67
ShpP25_	151; 155; 169
ShsP25_	120; 151
TtpP25_	32; 212
VpP25_	30; 225
YlP25_	47; 224
Dynein Heavy Chain
Gene	CTG positions in alignment
AcrDHC1	22; 218; 612; 1086; 1356; 1438; 1742; 1804; 4264
BaiDHC1	286; 572; 857; 1090; 1203; 1207; 1398; 1532; 1861; 1914; 2183; 2255; 2558; 3049; 3663; 3845; 3901; 4161; 4273; 4615; 4769; 4975; 5108
Ca_aDHC1	45; 264; 523; 688; 833; 834; 863; 1151; 1310; 1513; 1618; 1921; 2225; 2726; 3443; 3844; 3927; 4183; 4568; 4625; 4630; 4714; 5019; 5125
CacDHC1	99; 111; 117; 180; 199; 283; 411; 420; 565; 568; 578; 619; 749; 887; 921; 981; 1148; 1202; 1220; 1305; 1447; 1599; 1616; 1671; 1734; 1761; 1785; 1801; 1842; 1880; 1950; 2008; 2043; 2088; 2135; 2301; 2386; 2459; 2535; 2673; 2724; 2771; 2807; 2950; 2982; 3022; 3145; 3148; 3174; 3250; 3367; 3376; 3390; 3445; 3457; 3509; 3583; 3660; 3745; 3887; 3969; 3975; 4051; 4089; 4105; 4304; 4370; 4417; 4458; 49…
CadDHC1	45; 264; 523; 688; 834; 863; 1151; 1310; 1405; 1513; 1618; 1742; 1921; 2225; 2726; 3844; 3927; 4183; 4568; 4630; 5125
CaoDHC1	195; 359; 644; 994; 1182; 1587; 1762; 1786; 1803; 2185; 2226; 2298; 2402; 2449; 2451; 2530; 2690; 2935; 3678; 3841; 3973; 4038; 4042; 4293; 4427; 4663; 5019; 5082
CapDHC1	432; 556; 644; 755; 853; 994; 1052; 1182; 1288; 1317; 1498; 1587; 1671; 1762; 1974; 2449; 2451; 2690; 2860; 3678; 3788; 3973; 4038; 4119; 4393; 5019
CatDHC1	539; 823; 1240; 1495; 1524; 1814; 2886; 2945; 3052; 3357; 3427; 4088; 4390; 4473; 4975
CdaDHC1	50; 99; 194; 478; 481; 513; 528; 537; 897; 936; 951; 961; 983; 989; 1073; 1096; 1149; 1162; 1191; 1211; 1220; 1367; 1411; 1416; 1713; 1747; 1884; 1888; 1964; 2029; 2089; 2153; 2254; 2274; 2280; 2320; 2336; 2359; 2386; 2450; 2553; 2723; 2845; 2895; 2980; 2987; 3035; 3132; 3148; 3247; 3344; 3361; 3367; 3661; 3889; 4018; 4097; 4133; 4185; 4297; 4601; 4662; 4698; 4760; 4778; 4790; 4833; 4872; 4910; 5…
CglDHC1	52; 67; 73; 81; 411; 500; 672; 807; 1187; 1192; 1492; 1870; 1890; 1979; 2029; 2105; 2137; 2445; 2491; 2513; 2654; 2700; 2811; 2816; 3033; 3131; 3205; 3367; 3392; 3489; 3494; 3630; 3682; 3721; 3808; 4200; 4535; 4552; 5146
CllDHC1	178; 267; 453; 556; 609; 758; 761; 773; 1052; 1154; 1195; 1299; 1309; 1528; 1765; 1879; 1893; 1923; 2101; 2217; 2284; 2523; 2655; 2726; 2887; 2939; 3070; 3722; 4251; 4328; 4331; 4400; 4618; 4685; 4688; 4998
CntDHC1	34; 58; 96; 157; 185; 215; 639; 821; 905; 953; 1080; 1152; 1757; 2726; 2895; 3364; 3789; 4227; 4580; 4605
CyjDHC1	111; 210; 268; 357; 373; 411; 417; 481; 513; 541; 551; 595; 629; 685; 759; 1024; 1051; 1298; 1328; 1392; 1528; 1540; 1545; 1630; 1796; 1804; 1912; 1935; 2038; 2066; 2088; 2158; 2221; 2269; 2342; 2431; 2665; 2700; 2728; 2811; 2840; 2877; 2952; 3004; 3124; 3144; 3148; 3156; 3370; 3411; 3445; 3579; 3642; 3675; 3786; 3797; 3798; 4077; 4140; 4191; 4225; 4288; 4346; 4353; 4401; 4446; 4490; 4914; 4979; …
DebDHC1	592; 614; 893; 1135; 1211; 1426; 1441; 1493; 1535; 1576; 1693; 1713; 2076; 2531; 2567; 2692; 2782; 2860; 2937; 3041; 3054; 3215; 3642; 3776; 4072; 4138; 4465; 4868
DehDHC1	449; 839; 998; 1282; 2185; 2229; 2571; 2726; 3165; 3926; 4264; 4311; 5152
ErgDHC1	62; 72; 82; 111; 113; 161; 164; 181; 208; 210; 290; 357; 359; 361; 364; 380; 434; 437; 462; 478; 522; 551; 582; 586; 592; 629; 654; 671; 675; 759; 906; 953; 994; 1074; 1146; 1181; 1319; 1422; 1424; 1626; 1644; 1820; 1858; 1912; 1950; 1984; 2012; 2089; 2105; 2123; 2276; 2407; 2443; 2445; 2459; 2491; 2518; 2524; 2799; 2807; 2986; 3095; 3119; 3363; 3383; 3474; 3611; 3681; 3956; 3993; 4097; 4203; 432…
HybDHC1	1520; 1861; 2562; 2726; 3925; 3926; 4103; 4171; 4264
KaDHC1	55; 164; 449; 469; 607; 649; 680; 718; 893; 1033; 1480; 1924; 1983; 2033; 2066; 2251; 2266; 2269; 2330; 2404; 2675; 2957; 3052; 3203; 3288; 3383; 3437; 3474; 3575; 3664; 3932; 4104; 4164; 4177; 4220; 4292; 4329; 4459; 4679; 4922; 5006; 5011; 5138
KaaDHC1	159; 354; 435; 478; 530; 675; 757; 844; 901; 963; 1002; 1084; 1163; 1168; 1206; 1313; 1477; 1521; 1671; 1739; 1953; 1994; 2036; 2040; 2209; 2237; 2342; 2473; 2529; 2728; 2884; 2997; 3123; 3124; 3144; 3156; 3203; 3420; 3427; 3457; 3529; 3762; 3808; 3850; 3999; 4121; 4311; 4597; 4723; 5117
KlDHC1	63; 364; 398; 567; 592; 672; 899; 1001; 1146; 1228; 1525; 1543; 1622; 1683; 1765; 2011; 2227; 2363; 2673; 2879; 3230; 3391; 3932; 4297; 4350; 4944; 5156
KmmDHC1	150; 152; 398; 684; 823; 934; 1074; 1097; 1216; 1484; 1888; 2026; 2564; 2845; 3049; 3293; 4465; 4922; 5007
KnDHC1	276; 361; 531; 567; 801; 829; 859; 1027; 1037; 1166; 1213; 1328; 1480; 1605; 1623; 1661; 1693; 1706; 1805; 1812; 1886; 1933; 2000; 2029; 2153; 2195; 2426; 2491; 2531; 2700; 2825; 2877; 3102; 3124; 3148; 3225; 3274; 3306; 3370; 3395; 3464; 3541; 3561; 3705; 3706; 3744; 3748; 3786; 3808; 4278; 4311; 4322; 4377; 4472; 4593; 4693; 4749; 4850; 4927; 4948; 5103; 5142; 5146
Kop_bDHC1	183; 271; 469; 582; 619; 694; 833; 1097; 1315; 1391; 1516; 1540; 1595; 1635; 1794; 1861; 1869; 1878; 1953; 2052; 2088; 2188; 2189; 2246; 2266; 2382; 2426; 2491; 2557; 2694; 2712; 2840; 2860; 2956; 2995; 3124; 3189; 3313; 3363; 3542; 3786; 3879; 3969; 3981; 4018; 4023; 4097; 4107; 4108; 4203; 4256; 4329; 4347; 4439; 4581; 4722; 4864; 5023; 5135; 5141; 5147
LatDHC1	65; 180; 182; 289; 374; 417; 420; 558; 681; 694; 749; 757; 822; 833; 844; 887; 892; 919; 934; 994; 1038; 1070; 1188; 1195; 1494; 1514; 1645; 1660; 1690; 1724; 1733; 1738; 1841; 1845; 1886; 1992; 2040; 2059; 2105; 2239; 2249; 2333; 2391; 2538; 2876; 2968; 2976; 3083; 3174; 3189; 3289; 3302; 3378; 3383; 3474; 3524; 3542; 3705; 3745; 3797; 3839; 3889; 4051; 4068; 4311; 4333; 4350; 4398; 4744; 4749; …
LmsDHC1	53; 57; 174; 199; 301; 391; 458; 476; 500; 529; 547; 723; 844; 897; 899; 981; 1051; 1134; 1145; 1205; 1220; 1328; 1365; 1416; 1419; 1439; 1623; 1665; 1740; 1748; 1808; 1889; 1899; 1908; 1942; 1953; 2011; 2052; 2059; 2066; 2070; 2115; 2156; 2245; 2246; 2269; 2284; 2342; 2426; 2507; 2513; 2553; 2563; 2694; 2775; 2817; 2845; 2872; 2958; 3048; 3054; 3068; 3203; 3227; 3313; 3320; 3434; 3481; 3653; 366…
MbbDHC1	77; 162; 217; 503; 556; 649; 761; 825; 954; 1002; 1095; 1098; 1125; 1165; 1299; 1309; 1408; 1522; 1621; 2284; 2533; 2631; 2665; 2726; 2779; 2838; 2890; 2998; 3660; 3908; 3929; 4109; 4251; 4372; 4388; 4596; 4677; 4707; 4904; 5072; 5109
MifDHC1Alpha	601; 820; 1048; 1080; 1364; 1528; 1735; 1765; 1881; 1892; 2055; 2144; 2175; 2447; 2704; 2751; 2839; 3015; 3427; 3627; 3716; 3785; 4111; 4479; 4744; 4795; 4922; 5008
MifDHC1Beta	601; 820; 1048; 1080; 1087; 1528; 1621; 1735; 1881; 1892; 2055; 2175; 2447; 2451; 2704; 2751; 2839; 3015; 3370; 3427; 3627; 3716; 3757; 3785; 4479; 4720; 4744; 4795; 4922; 5066
MrgDHC1	57; 102; 168; 352; 971; 1141; 1180; 1184; 1227; 1230; 1284; 1414; 1528; 1604; 1693; 1702; 2046; 2197; 2218; 2449; 2729; 3088; 3093; 3251; 3362; 3427; 3752; 4032; 4067; 4302; 4420; 4675; 4679; 4728; 4743; 4787; 4852
NadDHC1	99; 181; 506; 507; 551; 760; 809; 850; 1080; 1128; 1141; 1191; 1219; 1228; 1312; 1419; 1514; 1518; 1595; 1672; 1842; 1850; 1888; 1890; 1950; 2162; 2207; 2219; 2445; 2557; 2566; 2712; 2724; 2885; 2956; 3103; 3114; 3148; 3171; 3267; 3592; 3850; 4000; 4078; 4290; 4330; 4723; 4914; 4948; 4954
NfeDHC1	18; 26; 47; 114; 410; 411; 469; 476; 921; 934; 1098; 1105; 1185; 1192; 1370; 1428; 1476; 1485; 1590; 1742; 1805; 1808; 1832; 1908; 2209; 2353; 2426; 2528; 2712; 2827; 2892; 3132; 3396; 3420; 3528; 3560; 3578; 3660; 3889; 3941; 3981; 4369; 4395; 4410; 4850
OgaDHC1	60; 67; 68; 156; 161; 193; 268; 271; 364; 437; 462; 513; 528; 614; 654; 678; 688; 764; 768; 841; 906; 927; 934; 936; 944; 956; 994; 1038; 1146; 1298; 1304; 1372; 1413; 1416; 1492; 1622; 1697; 1709; 1732; 1734; 1752; 1765; 1771; 1839; 1884; 1976; 2011; 2052; 2088; 2100; 2143; 2156; 2167; 2184; 2209; 2211; 2252; 2254; 2261; 2282; 2300; 2347; 2382; 2391; 2426; 2459; 2513; 2553; 2639; 2694; 2750; 278…
OgpDHC1	60; 67; 68; 156; 161; 193; 268; 271; 364; 417; 462; 513; 528; 548; 629; 654; 678; 688; 764; 817; 841; 906; 934; 936; 944; 994; 1001; 1298; 1413; 1416; 1432; 1622; 1709; 1732; 1734; 1771; 1839; 1884; 1976; 2011; 2052; 2088; 2100; 2143; 2156; 2184; 2209; 2218; 2254; 2261; 2282; 2300; 2347; 2359; 2391; 2408; 2426; 2459; 2513; 2553; 2694; 2750; 2780; 2819; 2840; 2950; 2962; 2993; 3022; 3111; 3174; 32…
PhmDHC1	208; 480; 481; 504; 929; 931; 984; 998; 1131; 1312; 1661; 1666; 1997; 2091; 2114; 2115; 2149; 2175; 2184; 2273; 2473; 2683; 2694; 2750; 2950; 3090; 3171; 3189; 3358; 3383; 3889; 3896; 3999; 4250; 4322; 4724; 4725; 4850; 4988
PiuDHC1	373; 437; 477; 531; 582; 825; 857; 887; 956; 1045; 1163; 1225; 1320; 1445; 1522; 1624; 1795; 1845; 1908; 2027; 2091; 2223; 2514; 2531; 2563; 2677; 2706; 2750; 2995; 3026; 3039; 3159; 3299; 3300; 3306; 3313; 3367; 3578; 3579; 3591; 3632; 3637; 3962; 4009; 4097; 4105; 4191; 4224; 4309; 4725; 4850; 4858; 4864; 4881; 4914; 4922; 5010; 5024
PtaDHC1	593; 1386; 1697; 1786; 2102; 2218; 2221; 2245; 2466; 2622; 2962; 2995; 3184; 3266; 3720; 3852; 4499
SaaDHC1	75; 102; 263; 283; 364; 374; 420; 429; 506; 647; 675; 724; 760; 956; 1220; 1301; 1319; 1364; 1373; 1481; 1697; 1724; 1773; 1866; 1942; 1970; 1996; 2135; 2269; 2386; 2563; 2710; 3215; 3230; 3494; 3578; 3776; 4072; 4329; 4350; 4395; 4446; 4473; 4779; 4833; 4849; 4850; 4920
Sap_aDHC1	49; 170; 567; 647; 767; 768; 808; 833; 835; 844; 855; 1084; 1089; 1166; 1231; 1369; 1373; 1693; 1815; 1912; 1970; 2143; 2348; 2407; 2426; 2467; 2516; 2532; 2642; 2819; 2854; 2972; 3056; 3230; 3363; 3483; 3589; 3786; 3981; 4059; 4072; 4105; 4124; 4140; 4325; 4353; 4377; 5125
Sc_aDHC1	49; 151; 268; 462; 567; 833; 844; 855; 891; 1074; 1089; 1166; 1178; 1312; 1364; 1615; 1626; 1749; 1815; 1872; 1912; 1942; 1976; 2052; 2143; 2175; 2249; 2250; 2270; 2359; 2534; 2712; 2854; 2877; 3383; 3453; 3599; 3713; 3981; 4059; 4072; 4322; 4346; 4353; 4377; 4794; 5096
Sc_cDHC1	49; 151; 268; 462; 567; 833; 844; 855; 891; 1074; 1089; 1166; 1178; 1312; 1364; 1615; 1626; 1749; 1815; 1872; 1912; 1942; 1976; 2052; 2143; 2175; 2249; 2250; 2270; 2359; 2534; 2712; 2854; 2877; 3383; 3453; 3599; 3713; 3981; 4059; 4072; 4322; 4346; 4353; 4377; 4794; 5096
ScpDHC1A	49; 567; 603; 647; 697; 808; 842; 857; 904; 928; 930; 963; 1135; 1166; 1221; 1312; 1328; 1373; 1540; 1616; 1697; 1731; 1799; 1885; 1912; 2083; 2143; 2270; 2408; 2426; 2524; 2534; 2557; 2710; 2817; 2980; 3171; 3190; 3205; 3215; 3344; 3383; 3524; 3549; 3569; 3578; 3636; 3981; 3993; 4009; 4047; 4072; 4098; 4124; 4173; 4297; 4311; 4322; 4325; 4353; 4377; 4748; 4754; 4927; 4948; 5018; 5096; 5119; 5125
ShpDHC1	264; 383; 498; 834; 1218; 1245; 1523; 1702; 2567; 2726; 3394; 3442; 4580; 4959
ShsDHC1	37; 45; 46; 412; 453; 598; 666; 748; 863; 953; 966; 1229; 1299; 1306; 1671; 1841; 1877; 2570; 2726; 2984; 3199; 3297; 3427; 4032; 4039; 4180; 4707
TodDHC1	36; 47; 60; 62; 100; 113; 183; 268; 361; 465; 469; 543; 697; 719; 764; 858; 950; 955; 1048; 1221; 1293; 1298; 1419; 1489; 1490; 1507; 1519; 1521; 1624; 1635; 1687; 1725; 1761; 1828; 1835; 1841; 1908; 1950; 1976; 1980; 2098; 2135; 2329; 2342; 2408; 2431; 2528; 2728; 2860; 2873; 3187; 3205; 3215; 3265; 3303; 3306; 3351; 3395; 3420; 3483; 3494; 3529; 3561; 3589; 3679; 3993; 4000; 4330; 4341; 4350; 4…
TtbDHC1	49; 51; 109; 561; 579; 1364; 1503; 1742; 2208; 2296; 2445; 3123; 3320; 3689; 3736; 4145; 4153; 4443; 4725; 4865; 5090; 5147
TtpDHC1	279; 437; 517; 567; 804; 806; 832; 904; 1397; 1507; 1540; 1697; 1721; 1797; 2043; 2164; 2349; 2355; 2386; 2505; 3042; 3123; 3517; 3660; 3762; 3773; 3781; 3856; 4279; 4291; 4305; 4330; 4681; 4778; 5011
WaDHC1	469; 857; 994; 1137; 1168; 1395; 1508; 1545; 2030; 2218; 2409; 2565; 2628; 3086; 3908; 4000; 4023; 4210
WicDHC1	43; 44; 629; 1235; 1525; 1805; 1981; 2030; 2569; 2733; 2869; 4121; 4744; 5154
YlDHC1	271; 357; 364; 469; 476; 481; 500; 513; 514; 519; 556; 565; 583; 592; 638; 716; 723; 816; 844; 893; 897; 934; 981; 983; 994; 1002; 1017; 1034; 1045; 1073; 1074; 1145; 1166; 1188; 1214; 1224; 1304; 1325; 1376; 1432; 1515; 1623; 1661; 1735; 1801; 1832; 1836; 1839; 1841; 1867; 1878; 1888; 1898; 1912; 1922; 1976; 1996; 2014; 2029; 2038; 2076; 2137; 2138; 2172; 2211; 2246; 2258; 2269; 2276; 2302; 2382…
ZrDHC1	98; 116; 411; 478; 647; 654; 666; 757; 801; 836; 889; 897; 944; 991; 1086; 1218; 1318; 1399; 1442; 1504; 1595; 1908; 1912; 1972; 2153; 2348; 2407; 2426; 2728; 2831; 2853; 2999; 3005; 3078; 3144; 3302; 3427; 3524; 3529; 3560; 3591; 3666; 3682; 3683; 3781; 4051; 4191; 4199; 4256; 4322; 4330; 4341; 4587; 4674; 4724; 4783; 4871; 4912; 4927; 5001; 5073; 5094; 5098
Dynein Intermediate Chain
Gene	CTG positions in alignment
Ca_aDIC	53; 56; 498; 606
Ca_bDIC	53; 56; 498; 606
CadDIC	64; 345
CapDIC	24; 122
CglDIC	104; 768; 791; 851
CllDIC	58; 93; 195; 311
Ct_aDIC	64; 732
DehDIC	384; 458; 470; 513; 856
Kop_aDIC	354; 741; 769; 845
Kop_bDIC	209; 270; 343; 354; 537; 741; 742; 769; 845; 850; 857; 863
LoeDIC	112; 420; 464; 498; 912
MifDIC_Alpha	52; 394; 470; 866
MifDIC_Beta	93; 215; 394; 470; 503; 593; 810
MrgDIC	197; 729
OgpDIC	22; 27; 55; 113; 166; 193; 209; 286; 349; 443; 452; 454; 547; 603; 604; 605; 628; 631; 637; 639; 697; 754; 826; 859
Sc_cDIC	12; 22; 171; 319; 335; 621; 742; 792
ShsDIC	91; 97; 119; 275; 291; 322; 509; 579; 580; 717; 881
WaDIC	180; 357; 740; 741; 860
YlDIC	69; 276; 364; 365; 432; 604; 693; 723; 759; 796; 858; 873
Dynein Light Chain 8
Gene	CTG positions in alignment
CglDLC	87; 89; 90
CllDLC	17
ErgDLC	40; 52; 90
Lak_aDLC	14
LwDLC	13; 89
Sab_aDLC	28; 35; 87
Sab_bDLC	28; 35; 87
SakDLC	35; 52; 87
Sap_aDLC	35; 87
Sc_aDLC	23; 35; 87
Sc_bDLC	23; 35; 87
Sc_cDLC	23; 35; 87
SmiDLC	35; 87
Dynein TcTex
Gene	CTG positions in alignment
CglTctex1	66
CllTctex1	28
DehTctex1	101; 136
ErgTctex1	32
KlTctex1	36; 122
LoeTctex1	121; 147; 390
LwTctex1	69
MrgTctex1	90; 199; 269; 333
NacTctex1	115
Sab_aTctex1	32
Sab_bTctex1	32
SakTctex1	27; 64; 85; 120
Sap_aTctex1	120; 398
Sc_aTctex1	27; 64
Sc_bTctex1	27; 64
Sc_cTctex1	27; 64
ShsTctex1	182
SmiTctex1	35; 64; 398
YlTctex1	27; 79; 392
Formin
Gene	CTG positions in alignment
CadFormin_A	173; 612; 671; 1275; 1318; 1372; 1699; 1890; 1909; 2118; 2560; 2700
CadFormin_C	63; 100; 105; 141; 288; 2417; 2697; 3047
CapFormin_C	456; 675; 993; 1022; 1114; 1123; 1150; 1542; 1575; 1645; 1826; 1934; 2233; 2257; 2436; 2486
CglFormin_A	180; 241; 629; 725; 851; 1009; 1099; 1232; 1257; 1375; 1426; 1484; 1540; 1661; 2076; 2321; 2331; 2428; 2441
CglFormin_B	85; 213; 492; 502; 505; 548; 617; 631; 643; 765; 781; 874; 1047; 1100; 1250; 1300; 1888; 1986; 2303; 2731
CllFormin_A	13; 17; 178; 247; 254; 364; 648; 702; 758; 763; 805; 927; 1088; 1318; 1778; 2194; 2322; 2862
CllFormin_C	100; 187; 259; 260; 296; 454; 473; 712; 750; 943; 1021; 1024; 1026; 1249; 1442; 1709; 2509; 2524; 2611; 2680; 2990
Ct_aFormin_A	173; 671; 1275; 1372; 1693; 2560
DehFormin_A	411; 1318; 2566; 2825; 2830; 3068
ErgFormin_A	115; 145; 147; 177; 363; 446; 751; 961; 970; 1008; 1099; 1108; 1186; 1279; 1504; 1526; 1604; 2016; 2111; 2131; 2321; 2427; 2621; 2728; 2990
ErgFormin_B	277; 280; 569; 634; 1164; 1243; 1250; 1283; 1322; 1505; 1574; 1586; 1601; 1794; 1902; 1936; 1941; 1945; 1978; 2044; 2051; 2078; 2102; 2119; 2136; 2142; 2176; 2181; 2272; 2362; 2415; 2622; 2636; 2647; 2664; 2707; 2734; 2793
ErgFormin_D	56; 86; 280; 1037; 1164; 1231; 1506; 1881; 2310; 2469; 2712
KaFormin_A	404; 429; 785; 788; 970; 1026; 1264; 1377; 1478; 1667; 1856; 2131; 2245; 2631; 2727; 2731
KaFormin_B	246; 253; 589; 662; 715; 1211; 1318; 1597; 1688; 2414; 2415; 2569; 2581; 2731
KlFormin_A	45; 174; 364; 422; 462; 572; 589; 634; 849; 976; 1510; 1766; 2590; 2633; 2985
KlFormin_B	234; 246; 280; 570; 675; 791; 823; 830; 868; 1008; 1099; 1211; 1240; 1337; 1864; 2051; 2054; 2307; 2418; 2520; 2580; 2587; 2727; 2731; 2901
KlwFormin_A	481; 718; 814; 1018; 1032; 1033; 1539; 1771; 2125; 2431; 2581; 2589; 2646; 2944
KlwFormin_B	248; 269; 280; 343; 486; 503; 562; 623; 714; 715; 822; 823; 1107; 1337; 1758; 1892; 2264; 2447; 2551; 2571; 2581; 2613
Kop_bFormin_A	418; 432; 457; 634; 713; 720; 764; 1056; 1241; 1503; 1665; 1921; 2389; 2414; 2433; 2441; 2580; 2581; 2639; 2728; 3064
Lak_aFormin_A	185; 323; 418; 432; 446; 451; 456; 457; 462; 478; 497; 560; 588; 593; 595; 674; 699; 755; 767; 831; 835; 836; 884; 901; 966; 989; 990; 1006; 1008; 1062; 1264; 1269; 1270; 1319; 1325; 1347; 1361; 1365; 1369; 1375; 1377; 1378; 1414; 1440; 1443; 1478; 2017; 2124; 2125; 2131; 2265; 2338; 2359; 2403; 2428; 2518; 2568; 2587; 2656; 2793; 2847; 2855; 2895; 2945; 2963; 3000; 3017; 3048
Lak_aFormin_B	457; 555; 561; 562; 565; 671; 675; 791; 1044; 1099; 1211; 1221; 1285; 1764; 2326; 2476; 2479; 2520; 2595
LatFormin_A	52; 145; 174; 364; 406; 531; 588; 674; 819; 835; 891; 999; 1103; 1221; 1270; 1365; 1369; 1377; 1441; 1447; 1481; 1661; 1846; 1945; 2338; 2347; 2389; 2414; 2431; 2476; 2511; 2633; 3000
LatFormin_B	423; 446; 715; 718; 786; 872; 1048; 1100; 1107; 1279; 1608; 1758; 2315; 2352; 2363; 2412; 2427; 2520; 2523; 2592
LoeFormin_A	173; 179; 198; 200; 203; 205; 206; 626; 675; 1015; 1275; 1372; 1566; 1646; 1768; 1874; 1993; 2560; 2657; 2849; 3052
LoeFormin_C	518; 520; 569; 591; 718; 848; 998; 1049; 1050; 1059; 1067; 1075; 1080; 1081; 1082; 1084; 1247; 1249; 1258; 1441; 1538; 1652; 2248; 2257; 2260; 2335; 2486; 3044; 3064
LwFormin_A	423; 462; 588; 649; 674; 705; 749; 784; 966; 1003; 1257; 1365; 1392; 1654; 1667; 1863; 2204; 2242; 2479; 2620; 2727; 2948
LwFormin_B	210; 423; 446; 517; 562; 589; 647; 1088; 1175; 1211; 1279; 1492; 1616; 1847; 2067; 2344; 2520; 2563; 2564; 2731
MrgFormin_A	84; 109; 141; 411; 695; 763; 1318; 1555; 1747; 1750; 2002; 2247; 2855; 2858; 3090
MrgFormin_C	87; 457; 507; 577; 715; 747; 824; 938; 995; 1000; 1031; 1126; 1235; 1860; 2417; 2464; 2671; 2827; 3006
NacFormin_A	568; 1056; 1142; 1264; 1500; 1667; 1766; 2728; 2859; 2963
NacFormin_B	423; 508; 558; 648; 673; 674; 780; 1031; 1099; 1111; 1260; 1493; 2155; 2326; 2431; 2580; 2887
Sab_aFormin_B	196; 198; 234; 451; 456; 511; 562; 568; 572; 634; 791; 830; 833; 868; 1087; 1102; 1172; 1493; 1614; 1856; 2646; 2887
Sab_bFormin_A	174; 185; 517; 625; 755; 1098; 1191; 1247; 1257; 1264; 1270; 1279; 2124; 2207; 2397; 2403; 2428; 2518; 2564; 2731
Sab_bFormin_B	196; 198; 234; 451; 456; 511; 562; 568; 634; 791; 830; 833; 868; 1087; 1102; 1172; 1493; 1614; 1856; 2646; 2887
Sap_aFormin_A	143; 356; 446; 456; 769; 994; 1062; 1063; 1221; 1257; 1264; 1476; 1481; 1531; 1667; 1945; 2207; 2326; 2338; 2631; 2904
Sap_aFormin_B	196; 198; 234; 418; 501; 578; 581; 623; 628; 765; 790; 1087; 1107; 1485; 1493; 2315; 2331; 2344; 2417; 2514; 2595; 2887; 2888; 2895
Sc_aFormin_A	143; 446; 456; 625; 769; 1008; 1257; 1476; 1481; 1860; 2207; 2265; 2326; 2587; 2595; 2904
Sc_anFormin_B	196; 234; 562; 623; 628; 655; 790; 796; 851; 1028; 1048; 1107; 1249; 1276; 1278; 1485; 2280; 2344; 2414; 2415; 2895
Sc_aqFormin_A	143; 446; 456; 625; 769; 1008; 1257; 1476; 1481; 1860; 2207; 2265; 2326; 2587; 2595; 2904
Sc_aqFormin_B	196; 234; 562; 623; 628; 655; 790; 791; 796; 851; 1028; 1048; 1107; 1249; 1276; 1278; 1485; 2280; 2344; 2414; 2415; 2895
Sc_bFormin_A	143; 446; 456; 625; 769; 1008; 1257; 1476; 1481; 1860; 2207; 2265; 2326; 2587; 2595; 2904
Sc_bFormin_B	196; 234; 562; 623; 628; 655; 790; 796; 851; 1028; 1048; 1107; 1249; 1276; 1278; 1485; 2280; 2344; 2414; 2415; 2895
ScpFormin_B	196; 234; 562; 623; 628; 655; 790; 796; 851; 1028; 1048; 1107; 1249; 1276; 1278; 1485; 2280; 2344; 2414; 2415; 2895
ScpFormin_D	196; 234; 451; 562; 572; 617; 634; 791; 796; 830; 833; 1048; 1087; 1100; 1172; 1296; 1614; 1856; 2359; 2439; 2646; 2887
ShsFormin_A	411; 630; 671; 1285; 2114; 2642; 3153
ShsFormin_C	157; 173; 190; 200; 372; 374; 644; 659; 741; 1102; 1514; 1937; 2269; 2432; 2815; 2849; 2899
SmiFormin_A	143; 185; 361; 406; 446; 456; 478; 517; 625; 994; 1009; 1257; 1286; 1375; 1481; 1820; 2338; 2403; 2428; 2568; 2587; 2904; 2982
SmiFormin_B	196; 198; 562; 586; 617; 623; 720; 790; 791; 830; 836; 1100; 1107; 1227; 1240; 1249; 1631; 1856; 2003; 2204; 2344; 2415; 2888; 2895
WaFormin_B	38; 234; 365; 662; 672; 1037; 1221; 1228; 1240; 1246; 2067; 2110; 2352; 2595
WaFormin_D	38; 365; 1037; 1221; 1232; 1240; 2067; 2110; 2160; 2352; 2595
YlFormin_A	90; 123; 125; 128; 137; 242; 339; 353; 405; 418; 432; 463; 490; 634; 649; 670; 705; 721; 764; 800; 803; 824; 970; 990; 1013; 1018; 1027; 1106; 1107; 1108; 1128; 1141; 1149; 1225; 1236; 1240; 1257; 1272; 1277; 1324; 1347; 1376; 1379; 1422; 1430; 1448; 1450; 1480; 1492; 2027; 2212; 2226; 2236; 2307; 2321; 2353; 2389; 2427; 2447; 2455; 2476; 2499; 2528; 2557; 2569; 2581; 2631; 2727; 2728; 2892; 2965…
ZrFormin_A	661; 990; 1269; 1319; 2476; 2595; 2793; 3004
ZrFormin_B	446; 617; 832; 857; 1214; 1492; 1538; 2015; 2307
Kinesin Class 1
Gene	CTG positions in alignment
AcrKinesin1	102; 765; 1260
BaiKinesin1	35; 67; 133; 340; 369; 590; 776; 807; 868
Ca_aKinesin1	94; 163; 273; 430; 463; 687
Ca_bKinesin1	94; 163; 273; 430; 463; 687
CacKinesin1	245; 355; 626; 652; 654; 711; 749; 894; 954; 1306
CadKinesin1	163; 273; 430; 463; 687; 871
CatKinesin1	734
CdaKinesin1	270; 384; 423; 750; 753; 774; 820
CntKinesin1	81; 92; 511; 696; 967; 970; 1146; 1187
Ct_aKinesin1	687
CyjKinesin1	91; 244; 430; 464; 470; 482; 505; 528; 592; 756; 757; 765; 766; 813; 844; 1308; 1309
DehKinesin1	684; 817
ErcKinesin1	168; 506; 678
ErgKinesin1	356; 506; 559; 672; 689; 720; 762; 766; 773
HybKinesin1	107; 562; 786
Kop_aKinesin1	147; 380; 470; 482; 510; 551; 592; 650; 671; 723; 740
Kop_bKinesin1	147; 380; 383; 482; 592; 650; 1280; 1290
Lak_aKinesin1	626; 641; 694; 717; 785; 814; 827
LmsKinesin1	245; 423; 503; 561; 786; 803; 842; 867; 873; 880; 976; 1010; 1014; 1046; 1056; 1058; 1181; 1211; 1242; 1292
LoeKinesin1	469; 696; 697; 818; 871; 879; 986
MbbKinesin1	79; 111; 122; 224; 482; 673; 786; 1268
MefKinesin1	56; 79; 138; 228; 386; 482; 547; 669; 673; 726; 786; 880; 1271
MifKinesin1	89; 239; 512; 758
MrgKinesin1	168; 239; 339; 369; 507; 722; 746
NfeKinesin1	179; 244; 253; 292; 303; 533; 556; 651; 813; 836; 943
OgaKinesin1	110; 244; 270; 423; 530; 671; 708; 726; 783; 1309
OgpKinesin1	106; 110; 244; 270; 423; 530; 671; 689; 708; 726; 1309
PhmKinesin1	186; 253; 346; 616; 723; 730; 828; 829; 838; 839; 846; 1269
PtaKinesin1	33
ShpKinesin1	492; 690; 934; 952; 1223; 1266; 1276; 1288; 1324
ShsKinesin1	82; 359; 472; 490; 753; 805; 883; 905; 1249
TtbKinesin1	383; 423; 505; 522
WaKinesin1Alpha	90; 459; 824; 1288
WaKinesin1Beta	90; 459; 824; 1288
WicKinesin1	23; 28; 37; 617
YlKinesin1	244; 383; 384; 423; 528; 530; 564; 566; 571; 592; 600; 608; 626; 650; 671; 742; 760; 770; 787; 791; 812; 864; 877; 884; 887; 897; 900; 914; 928; 946; 964; 971; 995; 996; 1226; 1229; 1237; 1246; 1248; 1269; 1271; 1300
Kinesin Class 3
Gene	CTG positions in alignment
BaiKinesin3	181; 184; 186; 468
Ca_aKinesin3	290; 357; 394; 659
Ca_bKinesin3	290; 357; 394; 659
CacKinesin3A	533; 661; 695; 704; 761; 851; 907; 923; 987; 1013; 1014; 1092; 1163; 1183; 1234; 1247; 1352; 1359; 1547; 1591; 1593; 1649; 1735
CacKinesin3B	308; 375; 406; 427; 442; 563; 675; 734; 766
CadKinesin3	290; 357; 394; 659
CaoKinesin3	196; 274; 548; 689; 693; 695; 787
CapKinesin3	196; 548; 689; 787
CatKinesin3	274; 306; 663; 786
CdaKinesin3	776
CllKinesin3	231; 288; 442; 569; 746
CntKinesin3	287; 493; 496
Ct_aKinesin3	394; 412; 699
CyjKinesin3	209; 427
DehKinesin3	402; 711; 733
ErcKinesin3	599
HybKinesin3	394; 449; 649; 732
KaKinesin3	368; 403; 406; 457; 522; 708; 710; 722
KlKinesin3	254; 312; 374; 694; 741
KlwKinesin3	363; 372; 590; 620; 653; 704; 722; 728; 741; 764; 775
KmmKinesin3	312; 374; 591; 667; 761
Kop_aKinesin3	308; 312; 360; 388; 391; 656; 744
Kop_bKinesin3	312; 360; 376; 388; 391; 447; 553; 556; 656; 722; 726; 744; 771
Lak_aKinesin3	259; 308; 407; 442; 543; 563; 583; 670; 780
LatKinesin3	247; 303; 407; 632; 642; 668; 712; 766; 792
LmsKinesin3A	406; 456; 522; 525; 563; 566; 658; 1383; 1417; 1468; 1484; 1719; 1782; 1794; 1844; 1952; 1992; 1999; 2145; 2154
LmsKinesin3B	3; 27; 115; 170; 193; 360; 368; 427; 486; 595; 624; 755; 816
LwKinesin3	442; 553; 661; 712; 813
MbbKinesin3	208; 565; 755
MefKinesin3	208; 435; 565; 650
MifKinesin3	256; 289; 494; 761; 768
NfeKinesin3	209; 563; 594
OgaKinesin3	252; 281; 312; 512; 553; 591; 594; 695; 698
OgpKinesin3	281; 312; 372; 553; 556; 591; 695; 698
PtaKinesin3	254; 723
ShpKinesin3	785
ShsKinesin3	701
VpKinesin3	233; 569
WaKinesin3Alpha	67; 215; 731
WaKinesin3Beta	67; 215; 731
WicKinesin3	215; 308
YlKinesin3	174; 183; 308; 368; 427; 429; 442; 484; 490; 556; 563; 591; 594; 624; 667; 731; 753; 759; 790; 801; 804; 807
ZrKinesin3	595; 752
Kinesin Class 5
Gene	CTG positions in alignment
AcrKinesin5	175; 902; 973; 1348
BaiKinesin5A	672; 838; 1081; 1160; 1229; 1285; 1313; 1340; 1405; 1538; 1556
BaiKinesin5B	121; 392; 448; 704; 903; 909; 992; 1055; 1056; 1136; 1277; 1521; 1624
Ca_aKinesin5Alpha	212; 725; 785; 873; 904
Ca_aKinesin5Beta	212; 725; 785; 873; 904
Ca_bKinesin5	212; 725; 785; 873; 904
CacKinesin5	155; 282; 327; 376; 437; 439; 647; 709; 719; 765; 854; 878; 927; 984; 1019; 1231; 1263; 1295; 1303; 1339; 1360
CadKinesin5	212; 725; 785; 873; 904
CaoKinesin5	184; 386; 644; 831; 873; 936; 999; 1003; 1037; 1092; 1213; 1292; 1324
CapKinesin5	190; 386; 831; 873; 884; 936; 1024; 1037; 1092; 1251; 1281; 1292; 1324
CdaKinesin5A	240; 247; 327; 867; 909; 952; 998; 1033; 1043; 1295; 1297
CdaKinesin5B	241; 829; 881; 1015; 1117; 1214; 1222; 1349; 1375; 1412
CglKinesin5	262; 331; 381; 479; 483; 683; 719; 757; 760; 761; 765; 806; 818; 853; 970; 977; 1022; 1028; 1036; 1080; 1081; 1099; 1107; 1123; 1257; 1275; 1283
CntKinesin5	704; 1099; 1326
Ct_aKinesin5	725; 785; 873; 894; 900; 1292; 1314; 1315
CyjKinesin5A	806; 1014; 1050
CyjKinesin5B	249; 286; 695; 979; 1048; 1119; 1126; 1290; 1369
DebKinesin5	289; 385; 611; 872; 1059; 1191
DehKinesin5	239; 294; 1214
ErcKinesin5A	71; 443; 942; 1009; 1044; 1442
ErcKinesin5B	597; 760; 949; 1171
ErgKinesin5A	71; 327; 704; 870; 906; 1005; 1185; 1493
ErgKinesin5B	122; 262; 327; 368; 612; 710; 791; 818; 982; 986; 1029; 1120; 1213; 1227
HnvKinesin5	719; 881; 1289
HybKinesin5	1351
KaKinesin5	597; 680; 974; 982; 1036; 1330
KaaKinesin5A	66; 83; 611; 704; 1032; 1104; 1116; 1214; 1262; 1268; 1313; 1474
KaaKinesin5B	437; 467; 680; 959; 1114
KlKinesin5	240; 826; 982; 1002; 1017; 1033; 1251
KlwKinesin5	499; 826; 874; 1017
KmmKinesin5	240; 262; 826; 915; 921; 982; 1017; 1138; 1230; 1291
KnKinesin5B	182; 249; 324; 489; 611; 645; 709; 710; 819; 857; 874; 881; 959; 963; 971; 977; 1002; 1216; 1238; 1288; 1304
Kop_aKinesin5	385; 591; 680; 791; 1032; 1120; 1132; 1153; 1248; 1276; 1280; 1287; 1346; 1493
Kop_bKinesin5	591; 683; 791; 817; 867; 952; 1055; 1063; 1153; 1276; 1280; 1287; 1346; 1500
Lak_aKinesin5A	296; 911; 955; 1234; 1480
Lak_aKinesin5B	324; 437; 611; 680; 791; 1095; 1270; 1283
LatKinesin5	262; 286; 437; 680; 710; 719; 791; 1039; 1397
LmsKinesin5	254; 327; 381; 612; 680; 710; 712; 760; 761; 818; 936; 954; 1050; 1076; 1088; 1120; 1385; 1390
LoeKinesin5	386; 831; 873; 884; 930; 969; 1034; 1137; 1292
LwKinesin5	262; 376; 612; 616; 683; 761; 833; 1050; 1064; 1103; 1105; 1139; 1150; 1159; 1196; 1254; 1272; 1273; 1276; 1305; 1306
MbbKinesin5	651; 902; 1013; 1026; 1081; 1118; 1379
MefKinesin5	902; 910; 1013; 1026; 1046; 1080; 1118; 1125; 1126; 1386
MifKinesin5	442; 704; 859; 1013; 1080; 1097; 1166; 1265; 1298; 1303; 1312
MrgKinesin5	192; 239; 286; 1071; 1139; 1159; 1275
NacKinesin5A	151; 279; 324; 650; 719; 951; 1144; 1426; 1494
NacKinesin5B	109; 249; 324; 683; 773; 826; 1064
NadKinesin5A	282; 285
NadKinesin5B	140; 251; 262; 286; 833; 834; 959; 1223; 1238; 1251
NfeKinesin5A	324; 791; 819; 853; 878; 978; 1145; 1236; 1338; 1470
NfeKinesin5B	162; 381; 819; 957; 958; 1012; 1103; 1158; 1194
NfeKinesin5C	695; 710; 761; 938; 1098; 1109; 1358; 1490
OgaKinesin5A	247; 249; 254; 381; 384; 609; 683; 757; 818; 829; 845; 909; 913; 952; 959; 990; 1029; 1108; 1133; 1164; 1171; 1181; 1257; 1275
OgaKinesin5B	279; 286; 384; 385; 593; 609; 611; 678; 680; 683; 709; 710; 757; 760; 777; 788; 791; 833; 845; 853; 891; 895; 926; 929; 947; 961; 982; 1011; 1022; 1048; 1066; 1074; 1109; 1111; 1114; 1120; 1142; 1157; 1164; 1167; 1185; 1244; 1273; 1287; 1297; 1316; 1352; 1356; 1366; 1415; 1496; 1500; 1546; 1563
OgpKinesin5A	247; 249; 254; 384; 609; 683; 757; 761; 818; 829; 913; 952; 959; 982; 990; 1005; 1018; 1029; 1164; 1171; 1181; 1257; 1275
OgpKinesin5B	254; 279; 286; 384; 385; 609; 611; 678; 680; 683; 709; 710; 757; 760; 777; 791; 818; 833; 845; 853; 891; 960; 961; 982; 1011; 1022; 1032; 1047; 1048; 1074; 1109; 1114; 1120; 1142; 1146; 1157; 1164; 1167; 1185; 1240; 1244; 1258; 1273; 1287; 1297; 1316; 1352; 1366; 1415; 1500; 1546; 1563
PhmKinesin5	228; 597; 834; 895; 1019; 1031; 1037; 1126; 1169; 1191; 1325
PiuKinesin5	119; 369; 381; 597; 831; 1089; 1169; 1215; 1269
PtaKinesin5A	900; 1210; 1433; 1497
PtaKinesin5B	139; 140; 448; 591; 883; 895; 1201; 1316; 1390
SaaKinesin5A	151; 254; 324; 374; 609; 704; 757; 760; 791; 850; 926; 953; 1055; 1074; 1088; 1105; 1120; 1251; 1532
SaaKinesin5B	281; 286; 333; 384; 385; 611; 710; 880; 941; 984; 1012; 1054; 1083; 1084; 1114
Sab_aKinesin5A	151; 254; 294; 295; 324; 612; 704; 760; 791; 914; 970; 1184; 1251; 1285
Sab_aKinesin5B	240; 376; 384; 488; 709; 712; 765; 791; 806; 874; 1110; 1153
Sab_bKinesin5A	151; 254; 294; 295; 324; 612; 704; 760; 791; 914; 970; 1184; 1251; 1285
Sab_bKinesin5B	240; 376; 384; 488; 709; 712; 765; 791; 806; 874; 1110; 1153
SakKinesin5B	240; 286; 331; 609; 672; 709; 712; 806; 818; 1084
Sap_aKinesin5A	170; 294; 296; 324; 611; 709; 710; 760; 1021; 1058; 1120; 1137; 1251; 1521; 1532
Sap_aKinesin5B	122; 488; 597; 611; 672; 710; 712; 806; 941; 1125
Sc_aKinesin5A	170; 294; 324; 327; 384; 709; 870; 882; 1021; 1116; 1120; 1251; 1371; 1374; 1532
Sc_aKinesin5B	122; 262; 488; 712; 760; 765; 806; 970; 1000; 1084; 1125; 1139; 1153
Sc_bKinesin5A	170; 324; 384; 709; 870; 882; 1021; 1116; 1120; 1251; 1371; 1374; 1532
Sc_bKinesin5B	122; 262; 488; 712; 760; 765; 806; 970; 1000; 1084; 1125; 1139; 1153
Sc_cKinesin5A	170; 324; 384; 709; 870; 882; 1021; 1116; 1120; 1251; 1371; 1374; 1532
Sc_cKinesin5B	122; 262; 488; 712; 760; 765; 806; 970; 1000; 1084; 1125; 1139; 1153
ShpKinesin5	456; 873; 910; 924; 1026; 1040; 1100; 1156; 1279
ShsKinesin5	603; 873; 915; 1159; 1182
SmiKinesin5A	151; 294; 381; 611; 704; 833; 966; 1014; 1116; 1251
SmiKinesin5B	240; 437; 483; 609; 672; 710; 806; 881; 913; 941; 1125; 1206; 1227; 1281; 1327
TodKinesin5A	376; 384; 612; 704; 761; 791; 819; 863; 947; 958; 1093; 1097; 1145; 1152; 1193; 1207; 1233; 1261; 1381
TodKinesin5B	122; 249; 281; 645; 680; 1078; 1323; 1324; 1335; 1404; 1544
TtbKinesin5A	680; 1545; 1557
TtbKinesin5B	838; 874; 1039; 1461
TtpKinesin5A	612; 709; 1023; 1193; 1413; 1483
TtpKinesin5B	249; 376; 895; 1007
TtpKinesin5C	275; 327; 519; 753; 1412
VpKinesin5A	597; 791; 806; 818; 930; 963
VpKinesin5B	153; 246; 385; 683; 867; 963; 971; 1050; 1110; 1121
WaKinesin5Aalpha	932
WaKinesin5Abeta	932
WaKinesin5Balpha	331; 718; 760; 1172; 1324; 1360
WaKinesin5Bbeta	331; 718; 760; 1172; 1324; 1360
WicKinesin5A	1644
WicKinesin5B	896; 1185; 1188; 1278; 1307; 1324
YlKinesin5A	250; 281; 324; 327; 384; 673; 678; 680; 709; 833; 853; 871; 903; 934; 984; 1002; 1017; 1067; 1224; 1242; 1275
YlKinesin5B	250; 331; 365; 374; 645; 709; 791; 829; 833; 834; 871; 899; 945; 960; 1014; 1028; 1079; 1082; 1086; 1111; 1133; 1143; 1222; 1225; 1247; 1258; 1261; 1296; 1371; 1376; 1385
ZrKinesin5A	81; 611; 633; 765; 973; 1124; 1181; 1286; 1290; 1304
ZrKinesin5B	324; 483; 500; 680; 1198; 1247; 1351; 1444
Kinesin Class 8
Gene	CTG positions in alignment
AcrKinesin8	849; 1210; 1266
BaiKinesin8	487; 564; 742; 899; 932; 1001; 1007
Ca_aKinesin8	334; 701; 724; 1053; 1115; 1116; 1119
Ca_bKinesin8	334; 701; 724; 1053; 1115; 1116; 1119
CacKinesin8	194; 202; 214; 397; 410; 610; 617; 632; 828; 836; 899; 1000; 1046; 1075; 1123; 1127; 1151; 1164
CadKinesin8	724; 1053; 1115; 1116; 1119
CaoKinesin8	334; 705; 786; 1117; 1130; 1138; 1144
CapKinesin8	706; 786; 935; 1093; 1115; 1117; 1130; 1138; 1145
CatKinesin8	334; 358; 564; 636; 766; 914; 964
CdaKinesin8	384; 643; 822; 1059; 1121; 1141; 1142
CglKinesin8	101; 134; 224; 373; 509; 516; 604; 679; 681; 771; 777
CllKinesin8	155; 334; 371; 411; 414; 430; 456; 537; 564; 885; 890; 992; 1007
CntKinesin8	74; 334; 411; 636; 772; 848; 1082
Ct_aKinesin8	71
CyjKinesin8	224; 646; 655; 772
DebKinesin8	590; 617; 643; 722; 746; 873
DehKinesin8	334; 411; 564; 627
ErcKinesin8	87; 103; 236; 300; 596; 702; 770
ErgKinesin8	87; 103; 202; 596; 657; 771; 777; 880; 893; 1038
HnvKinesin8	82; 820; 882
HybKinesin8	193; 291; 334; 815; 895
KaKinesin8	224; 701; 721; 796; 799; 816
KaaKinesin8	209; 308; 373; 509; 575; 956
KlKinesin8	87; 140; 154; 163; 190; 701; 776; 795; 921
KlwKinesin8	103; 140; 191; 227; 247; 384; 723; 755; 778; 795; 876; 921; 931; 947
KmmKinesin8	140; 154; 247; 424; 641; 704
KnKinesin8	81; 165; 287; 307; 308; 383; 384; 516; 539; 572; 575; 617; 669; 677; 679; 733; 756; 771; 778; 780; 785; 800; 813
Kop_bKinesin8	224; 307; 373; 496; 650; 754; 809; 891
LatKinesin8	103; 156; 384; 516; 542; 617; 629; 671; 733; 758; 770; 777; 799; 805; 806; 816; 856; 1036
LoeKinesin8	46; 334; 794; 1007; 1029; 1060; 1065; 1084; 1087; 1100; 1108
LwKinesin8	202; 308; 345; 397; 496; 507; 547; 604; 627; 677; 733; 743; 770; 809; 817; 901; 913
MbbKinesin8	74; 154; 334; 401; 411; 434; 456; 537; 564; 612; 670; 779; 809; 853; 875; 889; 899; 916; 923; 1034; 1059
MefKinesin8	74; 85; 163; 293; 334; 369; 371; 411; 434; 444; 456; 476; 537; 564; 565; 602; 648; 670; 709; 776; 820; 887; 902; 904; 916; 1028; 1055
MifKinesin8	83; 291; 334; 411; 564; 867; 892; 1029
MrgKinesin8	84; 230; 338; 467; 564; 632; 638; 643; 663; 678; 924; 949; 950; 1007; 1059
NacKinesin8	108; 110; 134; 140; 154; 241; 450; 509
NadKinesin8	509; 1100
NfeKinesin8	140; 162; 370; 463; 494; 507; 509; 717; 821; 923
OgaKinesin8	196; 206; 224; 480; 543; 640; 688; 702; 722; 733; 779; 814; 821; 903; 1016; 1079
OgpKinesin8	196; 224; 480; 542; 617; 640; 702; 722; 733; 779; 814; 859; 903
PhmKinesin8	95; 188; 312; 519; 678; 684; 749; 817; 1063; 1112
PiuKinesin8	186; 350; 441; 748; 757; 762; 796; 812; 817; 1112
PtaKinesin8	187; 356; 390; 396; 643; 970; 1052
SaaKinesin8	103; 156; 192; 312; 350; 357; 450; 463; 480; 516; 543; 682; 784
Sap_aKinesin8	103; 192; 345; 357; 475; 480; 547; 575; 641; 682; 698; 771; 774; 864; 1031; 1032
Sc_cKinesin8	192; 232; 357; 370; 450; 509; 542; 547; 744; 771; 817; 864; 1032
ShpKinesin8	334; 652; 945; 1039
ShsKinesin8	79; 334; 356; 411; 430; 564
SmiKinesin8	357; 450; 543; 547; 627; 641; 682; 701; 771; 873; 1032
TodKinesin8	132; 350; 357; 384; 395; 496; 547; 627; 726; 733; 785; 807
TtbKinesin8	424; 1053
TtpKinesin8	507; 572; 817
VpKinesin8	246; 604
WicKinesin8	373; 392; 678; 699; 710; 722; 780; 891
YlKinesin8	137; 140; 287; 308; 345; 350; 357; 373; 384; 395; 397; 480; 497; 509; 516; 542; 547; 604; 673; 714; 748; 763; 817; 818; 979; 1065
ZrKinesin8	197; 307; 384; 496; 634; 641; 744; 748; 790; 947
Kinesin Class 14
Gene	CTG positions in alignment
AcrKinesin14	438
BaiKinesin14	531; 638; 882
Ca_bKinesin14	534; 798
CacKinesin14	344; 375; 384; 395; 405; 426; 463; 564; 581; 641; 685; 766; 860; 886; 901; 1080; 1083; 1084
CadKinesin14	534; 627; 798
CaoKinesin14	421; 423; 461; 498; 899
CapKinesin14	365; 423; 461; 602; 798; 899
CatKinesin14	658; 660; 878
CdaKinesin14	254; 345; 574; 824; 1013; 1016
CglKinesin14	410; 421; 451; 525; 605; 615; 685; 894; 966; 1080
CllKinesin14	366; 460; 523; 603; 771; 783; 1002
CntKinesin14	331; 332; 338; 340; 351; 591; 595; 804; 807; 1059
CyjKinesin14	327; 348; 450; 584; 612; 629; 654; 1088
DebKinesin14	222; 556; 581; 676; 778; 946
DehKinesin14	340; 342; 404; 455; 506; 535; 804; 807
ErcKinesin14	342; 386; 416; 457; 513; 546; 619; 625; 644; 892; 908; 1083
ErgKinesin14	367; 416; 458; 608; 629; 771; 908
HnvKinesin14	338; 382; 409; 461; 572; 678; 1060
HybKinesin14	368; 896; 1092
KaKinesin14	485; 488; 685; 895; 966
KaaKinesin14	312; 365; 424; 440; 525; 824; 966; 1104
KlKinesin14	404; 407; 668; 685; 824
KlwKinesin14	410; 496; 524; 615; 626; 644; 668; 824
KmmKinesin14	377; 431; 458; 586; 1114
KnKinesin14	304; 367; 379; 390; 414; 421; 424; 428; 458; 547; 590; 615; 650; 664; 682; 824; 972; 1016; 1044
Kop_aKinesin14	452; 824; 967; 1047; 1083
Kop_bKinesin14	667; 689; 819; 967; 1083
Lak_aKinesin14	421; 424; 466; 598; 819; 867; 965; 966; 972; 1016; 1080
LatKinesin14	310; 317; 361; 420; 441; 598; 695; 699; 870; 970; 1083; 1084
LmsKinesin14	45; 128; 258; 263; 384; 468; 530; 541; 591; 629; 678; 685; 772; 1084
LoeKinesin14	401; 407; 428; 505; 571
MbbKinesin14	404; 519; 630; 890; 967
MefKinesin14	346; 349; 362; 434; 450; 483; 591; 980; 1060; 1102
MifKinesin14	368; 505; 524; 637; 649; 707; 1127
MrgKinesin14	356; 359; 371; 403; 423; 462; 505; 594; 627; 635; 636; 667; 702; 743; 761; 798; 807; 1056; 1063; 1126
NacKinesin14	470; 477; 483; 488; 1095
NadKinesin14	445; 510; 761
NfeKinesin14	167; 242; 359; 406; 472; 487; 534; 562; 573; 591; 612; 668; 674; 824; 884; 966; 1016; 1083
OgaKinesin14	244; 254; 261; 328; 333; 338; 451; 496; 554; 644; 669; 673; 766; 819; 859; 884; 894; 900; 903; 966; 995; 1011; 1016; 1047; 1054; 1080; 1084; 1125
OgpKinesin14	238; 244; 254; 261; 328; 333; 338; 451; 488; 554; 644; 664; 673; 766; 859; 884; 894; 900; 995; 1016; 1047; 1054; 1080; 1125
PhmKinesin14	412; 439; 465; 476; 561; 579; 608; 615; 619; 666; 824; 894; 1038; 1047
PiuKinesin14	465; 535; 558; 586; 636; 748; 864; 1125
PtaKinesin14	343; 344; 345; 355; 414; 476; 580; 698
SaaKinesin14	471; 485; 496; 547; 556; 605; 846; 894
Sab_aKinesin14	456; 556; 598; 617; 685; 1044; 1095
SakKinesin14	456; 496; 510; 525; 556; 894; 895; 966; 1016
Sap_aKinesin14	331; 349; 424; 456; 496; 575; 678; 966; 1080
Sc_aKinesin14	349; 456; 496; 575; 629; 659; 668; 966; 1080; 1084
Sc_bKinesin14	349; 456; 496; 575; 629; 659; 668; 966; 1080; 1084
Sc_cKinesin14	349; 456; 496; 575; 629; 659; 668; 966; 1080; 1084
ShpKinesin14	438; 482; 528; 532; 621; 779; 798; 1102
ShsKinesin14	422; 451; 535; 541; 804; 807; 1060
SmiKinesin14	424; 428; 485; 629; 668; 966; 1080; 1088
TodKinesin14	298; 420; 445; 622; 636; 685; 920; 1001; 1013; 1016; 1034
TtbKinesin14A	846; 1067
TtbKinesin14B	368; 438; 598; 946; 1010
TtpKinesin14A	135; 553; 562; 634; 699; 1011; 1084
TtpKinesin14B	243; 376; 586; 766; 867; 1013; 1022
VpKinesin14A	396; 458; 668
VpKinesin14B	333; 526; 674; 965; 1095
WaKinesin14Alpha	238; 239; 562
WaKinesin14Beta	178; 179; 562
YlKinesin14	308; 321; 385; 416; 423; 451; 487; 497; 500; 514; 668; 867; 894; 920; 939; 946; 965; 1016; 1044; 1114
ZrKinesin14	213; 243; 365; 895; 943; 972; 1016; 1034
Kinesin Class 15
Gene	CTG positions in alignment
AcrKinesin15	455; 996
BaiKinesin15	127; 144; 311; 1020; 1041; 1102; 1131
Ca_aKinesin15Alpha	593; 690; 910
Ca_aKinesin15Beta	593; 690; 910
Ca_bKinesin15	593; 690; 901
CacKinesin15	201; 209; 497; 507; 524; 550; 585; 590; 617; 675; 766; 773; 777; 849; 875; 883; 1054; 1058; 1084; 1106
CadKinesin15	593; 690; 901
CaoKinesin15	322; 690; 847
CapKinesin15	690; 848; 850
CatKinesin15	200; 201; 289; 690; 1159
CdaKinesin15	453; 614; 678; 767; 893; 913
CglKinesin15	204; 337; 443; 615; 731; 849; 873; 952; 958
CllKinesin15	112; 186; 333; 523; 690; 910; 933; 1139; 1140
CntKinesin15	162; 163; 690; 791; 901; 1110; 1136
Ct_aKinesin15	593; 690; 901; 1188
CyjKinesin15	256; 587; 743; 840; 1022; 1064
DebKinesin15	197; 331; 868; 890
DehKinesin15	174; 523; 690; 901; 902; 910; 1056; 1133
ErcKinesin15	203; 228; 443; 468
ErgKinesin15	147; 634; 801; 928; 1106
HybKinesin15	295; 846; 910; 1146; 1161
KaKinesin15	453; 521; 751; 864; 866; 874; 938; 1146
KaaKinesin15	384; 440; 453; 501; 587; 624; 864; 1078; 1122
KlKinesin15	587; 874; 1052
KlwKinesin15	587; 1060; 1071
KmmKinesin15	335; 341; 767; 856; 917; 1060; 1064; 1176; 1181
KnKinesin15	173; 174; 181; 293; 341; 350; 453; 454; 559; 585; 587; 590; 624; 675; 678; 683; 731; 774; 847; 868; 875; 924; 1074
Kop_aKinesin15	213; 217; 252; 379; 521; 675; 728; 784; 1123
Kop_bKinesin15	160; 217; 252; 675; 784; 854; 885; 1078; 1123
Lak_aKinesin15	230; 292; 775; 855; 857; 917
LatKinesin15	227; 249; 303; 341; 376; 378; 454; 527; 559; 587; 590; 614; 615; 617; 624; 675; 683; 767; 771; 775; 848; 857; 868; 874; 875; 917; 942; 1041; 1053; 1071; 1085; 1099; 1102; 1106
LmsKinesin15	257; 367; 550; 587; 590; 692; 724; 847; 1058; 1074
LoeKinesin15	175; 177; 185; 204; 690; 851; 852; 1124; 1125; 1126; 1128; 1129; 1130; 1131; 1176
LwKinesin15	224; 227; 249; 376; 379; 453; 454; 522; 554; 587; 624; 699; 751; 771; 854; 856; 875; 917; 942
MbbKinesin15	188; 215; 230; 257; 462; 628; 686; 690; 701; 750; 787; 796; 947
MefKinesin15	179; 188; 193; 219; 223; 230; 323; 460; 517; 543; 628; 690; 704; 706; 757; 787; 792; 910; 1050; 1055; 1073; 1092; 1100
MifKinesin15	148; 174; 191; 690; 708; 856; 910; 1059; 1124
MrgKinesin15	176; 246; 255; 501; 581; 604; 690; 763; 901; 1122
NadKinesin15	393; 440; 454; 749
NfeKinesin15	587; 614; 633; 728
OgaKinesin15	171; 205; 212; 317; 379; 384; 443; 510; 551; 585; 587; 624; 675; 692; 731; 766; 780; 868; 871; 938; 942; 1108
OgpKinesin15	171; 205; 212; 317; 384; 443; 510; 521; 550; 551; 587; 617; 624; 692; 731; 766; 868; 871; 874; 893; 938; 1108
PhmKinesin15	168; 342; 552; 699; 773; 864; 871; 896; 897; 1042; 1063
PiuKinesin15	342; 773; 871; 1063; 1088
PtaKinesin15	236; 1114
SaaKinesin15	149; 178; 374; 617; 679; 771; 864; 868; 874; 882; 924; 945; 1119
Sab_aKinesin15	471; 617; 679; 864; 868; 875; 882; 924; 945; 1074; 1088; 1118
Sab_bKinesin15	471; 617; 679; 864; 868; 875; 882; 924; 945; 1074; 1088; 1118
Sap_aKinesin15	149; 453; 731; 868; 875; 945; 1094
Sc_aKinesin15	178; 453; 551; 731; 771; 1088; 1094
Sc_bKinesin15	178; 453; 551; 731; 771; 1088; 1094
Sc_cKinesin15	178; 453; 551; 731; 771; 1088; 1094
ShpKinesin15	190; 259; 690; 705; 901; 1061; 1183
ShsKinesin15	174; 455; 523; 690; 705; 839; 901
SmiKinesin15	149; 615; 771; 781; 864; 868; 954; 1088
TodKinesin15	181; 389; 614; 615; 617; 629; 856; 864; 917; 938
TtbKinesin15	216; 443; 688
TtpKinesin15	394; 453; 550; 551; 587; 675; 856; 916; 1088
VpKinesin15	614; 864; 896
WaKinesin15Alpha	17; 256; 510; 587; 902; 1064; 1074; 1078; 1128
WaKinesin15Beta	17; 256; 510; 587; 902; 1064; 1074; 1078; 1128
WicKinesin15	66; 337; 510; 587; 873; 909; 1074; 1078; 1125
YlKinesin15	233; 293; 337; 379; 443; 453; 497; 522; 587; 619; 668; 678; 692; 857; 868; 895; 899; 928; 932; 942; 961; 991
ZrKinesin15	257; 587; 615; 617; 1092; 1099
Myosin heavy chain Class 1
Gene	CTG positions in alignment
AcrMyo1	1186; 1420
BaiMyo1	57; 110; 453; 939; 960; 1009; 1104; 1118; 1481
Ca_aMyo1Alpha	328; 1076; 1449
Ca_aMyo1Beta	328; 1076; 1449
CacMyo1	59; 62; 285; 359; 557; 596; 630; 670; 746; 800; 903; 1331; 1332
CadMyo1	1075; 1449
CaoMyo1	26; 328; 592; 1449
CapMyo1	27; 105; 328; 1449
CdaMyo1	945; 955; 1471
CglMyo1A	91; 117; 134; 359; 473; 580; 587; 696; 809; 946; 1346
CglMyo1B	74; 91; 475; 503; 539; 714; 915; 949; 1084; 1321
CntMyo1	1065
CyjMyo1	74; 91; 108; 193; 503; 517; 600; 636; 810; 959; 1002; 1345
DebMyo1	457; 955; 1089; 1453
DehMyo1	17; 328; 1176
ErcMyo1	662; 839
ErgMyo1	61; 62; 100; 220; 299; 306; 326; 360; 366; 392; 404; 441; 466; 587; 696; 829; 839; 898; 1069; 1323
HnvMyo1	1486
HybMyo1	925
KaMyo1	241; 696; 721
KaaMyo1	117; 475; 722; 749; 802; 822; 962
KlMyo1	367; 983; 1463
KmmMyo1	551; 1108
KnMyo1	4; 62; 91; 117; 240; 326; 360; 539; 541; 580; 587; 630; 749; 809; 921; 935; 955; 1475
Kop_aMyo1	59; 91; 100; 102; 475; 668; 696; 809; 966
Kop_bMyo1	59; 102; 326; 371; 473; 475; 539; 596; 662; 746; 959; 966
Lak_aMyo1	412; 579; 584; 810
LatMyo1	61; 117; 241; 466; 473; 503; 719; 733; 823; 974
LmsMyo1	61; 62; 241; 326; 392; 466; 503; 823; 868; 903; 1030; 1321; 1332; 1362
LoeMyo1	27; 328; 917; 936; 1028; 1044; 1095; 1144; 1449
LwMyo1	74; 91; 208; 366; 424; 551; 630; 668; 773; 833
MbbMyo1	1096
MefMyo1	63; 251; 1122; 1430
MifMyo1Alpha	328; 1076; 1091; 1442
MifMyo1Beta	328; 1076; 1431; 1442
NacMyo1	91; 240; 392; 539; 749; 1002; 1321
NadMyo1	404; 424; 457; 634; 810; 833; 923
NfeMyo1	323; 360; 466; 868; 1102; 1183
OgaMyo1	4; 62; 74; 108; 198; 199; 241; 367; 408; 466; 539; 581; 668; 670; 719; 809; 847; 935; 959; 962; 1457
OgpMyo1	4; 62; 74; 108; 241; 408; 466; 475; 539; 668; 670; 719; 809; 847; 868; 935; 959; 962; 1453; 1457
PhmMyo1	457; 662; 822; 956; 990; 1089; 1323; 1346; 1461
PiuMyo1	629; 662; 733; 752; 1132
PtaMyo1	785; 1081; 1083; 1374; 1376
SaaMyo1A	100; 241; 326; 441; 541; 630; 670; 833; 868; 983; 1082
SaaMyo1B	220; 475; 662; 670; 833; 879; 923
Sab_aMyo1A	74; 220; 392; 441; 541; 580; 584; 721; 833; 962
Sab_aMyo1B	220; 541; 746
Sab_bMyo1A	74; 220; 392; 441; 541; 580; 584; 721; 833; 962
Sc_aMyo1A	208; 326; 330; 367; 630; 868
Sc_aMyo1B	59; 367; 424; 584; 670; 959; 1346; 1450
Sc_bMyo1A	208; 326; 330; 367; 630; 868
Sc_bMyo1B	59; 367; 424; 584; 670; 959; 1346; 1450
Sc_cMyo1A	208; 326; 330; 367; 630; 868
Sc_cMyo1B	59; 367; 424; 584; 670; 959; 1346; 1450
ShpMyo1	1045; 1349; 1447
ShsMyo1	51; 109; 328; 428; 604; 1046; 1449
SmiMyo1A	74; 208; 220; 326; 330; 746; 1173
TodMyo1	91; 100; 108; 208; 326; 360; 367; 441; 466; 473; 503; 584; 634; 668; 714; 822; 936; 955
TtbMyo1A	62; 1346
TtbMyo1B	62; 630; 931
TtpMyo1A	198; 371; 587; 833; 955
VpMyo1	441; 596; 749; 1342
WicMyo1	1475
YlMyo1	62; 100; 108; 199; 208; 240; 241; 360; 392; 412; 424; 441; 466; 473; 585; 587; 630; 662; 670; 718; 721; 746; 810; 867; 903; 926; 946; 955; 994; 1100; 1309; 1321; 1457
ZrMyo1	199; 366; 412; 634; 809; 1009
Myosin heavy chain Class 5
Gene	CTG positions in alignment
BaiMyo5	623; 838; 1065; 1203
CacMyo5	25; 122; 306; 359; 397; 413; 414; 450; 478; 609; 684; 783; 874; 915; 977; 1180; 1204; 1216; 1425; 1464; 1594; 1637; 1649; 1711; 1762
CaoMyo5	128
CapMyo5	128
CatMyo5	357; 1007; 1079
CdaMyo5	399; 510; 862; 882; 1073; 1112; 1398; 1445; 1539; 1820
CglMyo5A	37; 101; 107; 110; 119; 129; 139; 151; 279; 325; 331; 414; 449; 498; 609; 673; 691; 789; 966; 1386; 1421; 1652
CglMyo5B	74; 113; 139; 174; 178; 452; 510; 555; 676; 849; 924; 933; 1140; 1431; 1625
CllMyo5	482
CntMyo5	1188
CyjMyo5	60; 94; 129; 309; 673; 858; 880; 885; 899; 1075; 1445; 1510; 1539; 1618
DebMyo5	418; 609; 673; 684; 777; 806; 844; 877; 1433; 1601; 1652; 1668
ErcMyo5	306; 698; 1028; 1637; 1672; 1820
ErgMyo5	37; 94; 188; 309; 359; 698; 944; 957; 1353; 1357; 1477; 1637; 1672
HnvMyo5	592; 1045; 1087; 1187
KaMyo5	151; 174; 844; 957; 1028; 1056; 1133; 1158; 1368; 1458; 1622; 1710; 1794
KaaMyo5A	74; 79; 113; 279; 810; 1073; 1394; 1477; 1570; 1591; 1643; 1645; 1677
KaaMyo5B	62; 95; 222; 361; 688; 789; 877; 1093; 1391; 1539; 1738; 1785
KlMyo5	410; 844; 1622
KlwMyo5	94; 174; 410; 810; 880; 1148
KmmMyo5	450; 844; 1140; 1368; 1678
KnMyo5A	79; 110; 163; 215; 306; 314; 325; 348; 359; 410; 432; 443; 467; 530; 676; 737; 885; 918; 968; 1005; 1050; 1105; 1136; 1587; 1590; 1603; 1652; 1656; 1663; 1679; 1682; 1696; 1755; 1802
KnMyo5B	62; 79; 95; 101; 110; 119; 139; 151; 326; 351; 399; 417; 449; 478; 502; 510; 530; 566; 600; 602; 698; 745; 748; 777; 810; 839; 944; 977; 1077; 1099; 1193; 1199; 1380; 1394; 1479; 1489; 1554; 1618; 1619; 1673; 1680; 1708; 1757; 1790
Kop_aMyo5	113; 139; 174; 443; 449; 555; 597; 602; 609; 651; 874; 885; 1006; 1025; 1045; 1112; 1114; 1116; 1175; 1186; 1221; 1379; 1395; 1431; 1477; 1591; 1668; 1702
Kop_bMyo5	139; 443; 555; 602; 609; 842; 885; 933; 989; 1056; 1112; 1114; 1168; 1175; 1186; 1221; 1395; 1477; 1512; 1547; 1619; 1680
Lak_aMyo5	38; 94; 417; 777; 1025; 1140; 1348; 1454; 1539; 1637
LatMyo5	62; 92; 94; 110; 178; 325; 326; 555; 685; 967; 1025; 1052; 1087; 1169; 1431; 1441; 1501; 1535; 1539; 1630; 1643; 1645; 1677; 1678; 1805
LmsMyo5	139; 174; 331; 392; 478; 880; 896; 899; 1114; 1120; 1225; 1378; 1381; 1397; 1471; 1478; 1483; 1520; 1535; 1594; 1631; 1668; 1779
LoeMyo5	65; 525; 1142; 1559
LwMyo5	58; 60; 82; 92; 94; 95; 101; 110; 119; 151; 443; 600; 609; 789; 877; 891; 1028; 1056; 1221; 1394; 1489; 1512; 1570; 1619; 1652; 1668; 1685; 1796; 1798
MbbMyo5	34; 40; 1189
MefMyo5	59; 858; 1813
MifMyo5Alpha	11; 398; 696; 1009
MifMyo5Beta	11; 398; 696; 1009
MrgMyo5	525; 1145; 1465
NacMyo5A	279; 603; 621; 783; 1028; 1516
NacMyo5B	95; 326; 941; 1154; 1171; 1427; 1796
NadMyo5A	698
NadMyo5B	347; 609; 968; 1165
NfeMyo5A	129; 449; 566; 602; 783; 874; 933; 1052; 1073; 1122; 1385; 1428; 1478; 1494; 1535
NfeMyo5B	246; 361; 502; 745; 862; 1028; 1066; 1120; 1217; 1224; 1393; 1431; 1680; 1805; 1847
OgaMyo5	28; 85; 94; 95; 107; 110; 113; 139; 151; 178; 309; 325; 351; 371; 399; 414; 417; 418; 555; 603; 609; 651; 673; 684; 780; 844; 913; 914; 977; 1052; 1109; 1169; 1376; 1379; 1380; 1394; 1395; 1400; 1409; 1425; 1441; 1445; 1477; 1549; 1553; 1615; 1618; 1630; 1637; 1643; 1645; 1652; 1668; 1671; 1672; 1678; 1680; 1702; 1710; 1780; 1794; 1805
OgpMyo5	28; 85; 94; 95; 107; 110; 113; 139; 151; 178; 279; 325; 331; 351; 417; 418; 515; 530; 555; 603; 609; 651; 673; 780; 844; 913; 1006; 1038; 1052; 1169; 1376; 1380; 1395; 1400; 1425; 1441; 1445; 1471; 1477; 1489; 1512; 1549; 1553; 1615; 1618; 1630; 1637; 1645; 1652; 1668; 1671; 1672; 1680; 1702; 1710; 1733; 1780; 1794; 1805
PhmMyo5A	414; 510; 625; 1054; 1097; 1122; 1129; 1137; 1415; 1425; 1549; 1625; 1651; 1652
PhmMyo5B	17; 60; 94; 609; 874; 949; 1028; 1098; 1380; 1454; 1762
PiuMyo5	17; 64; 85; 839; 1056; 1158; 1398
PtaMyo5	481; 561; 615; 944; 1027; 1150; 1156
SaaMyo5A	62; 66; 139; 174; 279; 326; 359; 414; 436; 450; 592; 602; 625; 688; 977; 1052; 1148; 1532; 1535; 1652; 1677
SaaMyo5B	79; 110; 119; 174; 238; 555; 1070; 1123; 1415; 1429; 1510; 1535; 1690; 1707; 1731; 1758
Sab_aMyo5A	101; 110; 326; 359; 418; 443; 498; 530; 602; 745; 880; 958; 1140; 1189; 1532; 1591; 1671; 1678; 1794
Sab_bMyo5A	101; 110; 326; 359; 418; 443; 498; 530; 602; 745; 880; 958; 1140; 1189; 1532; 1591; 1671; 1678; 1794
Sap_aMyo5A	62; 66; 139; 174; 326; 418; 443; 592; 602; 676; 698; 877; 880; 941; 958; 977; 1140; 1189; 1421; 1485; 1532; 1702
Sap_aMyo5B	95; 110; 113; 119; 174; 397; 443; 745; 964; 1028; 1123; 1376; 1510; 1573; 1619; 1622; 1680; 1690; 1707; 1758
Sc_aMyo5A	62; 139; 418; 443; 445; 450; 484; 530; 592; 602; 698; 877; 977; 1038; 1189; 1394; 1421; 1433; 1532; 1678; 1702
Sc_aMyo5B	113; 119; 174; 306; 359; 397; 443; 515; 673; 737; 789; 815; 1028; 1046; 1123; 1383; 1415; 1510; 1619; 1622; 1707; 1737; 1758
Sc_bMyo5A	62; 139; 418; 443; 445; 450; 484; 530; 592; 602; 698; 877; 977; 1038; 1052; 1189; 1394; 1421; 1433; 1532; 1678; 1702
Sc_bMyo5B	113; 119; 174; 306; 359; 397; 443; 515; 673; 737; 789; 815; 1028; 1046; 1123; 1383; 1415; 1510; 1619; 1622; 1707; 1737; 1758
Sc_cMyo5A	62; 139; 174; 418; 443; 445; 450; 484; 530; 592; 602; 698; 877; 977; 1038; 1052; 1189; 1394; 1421; 1433; 1532; 1678
Sc_cMyo5B	113; 119; 174; 306; 359; 397; 443; 515; 673; 737; 789; 815; 1028; 1046; 1123; 1383; 1415; 1510; 1619; 1622; 1707; 1737; 1758
ShpMyo5	497; 1185; 1446; 1596
ShsMyo5	1188
SmiMyo5B	113; 119; 174; 178; 326; 361; 418; 443; 444; 450; 515; 530; 555; 789; 1063; 1094; 1508; 1510; 1573; 1619; 1685; 1690; 1707; 1739; 1758
TodMyo5	58; 95; 113; 178; 279; 306; 309; 603; 625; 684; 737; 937; 1025; 1158; 1386; 1421; 1458; 1501; 1691; 1819
TtbMyo5	279; 331
TtpMyo5	37; 92; 107; 139; 151; 178; 188; 745
WaMyo5Alpha	94; 397; 691; 816; 1441; 1591
WaMyo5Beta	94; 397; 691; 816; 1441; 1591
WicMyo5	233; 309; 397; 891; 1796
YlMyo5	60; 62; 95; 101; 110; 119; 178; 190; 240; 306; 326; 347; 392; 410; 414; 418; 436; 449; 450; 498; 502; 510; 530; 555; 592; 597; 602; 621; 688; 708; 748; 783; 815; 839; 877; 880; 932; 964; 1006; 1015; 1045; 1056; 1067; 1073; 1094; 1118; 1120; 1134; 1137; 1144; 1217; 1221; 1377; 1385; 1393; 1410; 1423; 1441; 1456; 1471; 1512; 1520; 1539; 1549; 1590; 1619; 1630; 1637; 1643; 1677; 1678; 1685; 1710; 17…
ZrMyo5	58; 60; 110; 178; 279; 397; 450; 691; 698; 783; 810; 912; 1216; 1553
Myosin heavy chain Class Mhc
Gene	CTG positions in alignment
AcrMhc	302; 716; 822; 929; 1303; 2098; 2448
BaiMhc	107; 880; 1011; 1459; 1489; 1716; 1815; 1948; 1993; 2174; 2299; 2405
Ca_aMhc	203; 1269; 1305; 1329; 1628; 2277
CacMhc	178; 195; 277; 305; 495; 552; 746; 748; 781; 855; 862; 992; 1132; 1441; 1485; 1504; 1603; 1677; 1694; 1698; 1857; 1902; 1926; 1935; 1972; 2020; 2201
CadMhc	203; 1269; 1329; 1628; 2019; 2277
CaoMhc	203; 305; 607; 821; 823; 1116; 1124; 1201; 1224; 1309; 1350; 1414; 1464; 1501; 1591; 1999; 2069; 2163; 2180
CapMhc	203; 607; 822; 824; 957; 1170; 1200; 1223; 1358; 1461; 1498; 1500; 1588; 1996; 2160; 2177
CatMhc	203; 608; 1037; 1273; 1313; 1856; 2262; 2272; 2348
CdaMhc	267; 474; 1016; 1052; 1193; 1307; 1325; 1404; 1552; 1666; 1869; 1907; 2121; 2142; 2189
CglMhc	207; 294; 580; 660; 844; 893; 960; 984; 1075; 1096; 1249; 1318; 1606; 1716; 1945; 2439
CllMhc	220; 301; 302; 397; 401; 438; 543; 567; 812; 815; 822; 1125; 1489; 1537; 1647; 1913; 2071; 2193; 2210
CntMhc	138; 173; 315; 317; 319; 321; 610; 1355; 1650; 1666; 2410
Ct_aMhc	203; 2159; 2306
DebMhc	204; 215; 413; 781; 796; 955; 958; 1236; 1238; 1460; 1469; 1508; 1814; 1903; 2114
DehMhc	920; 1452; 1913; 2063
ErcMhc	374; 1035; 1089; 1266; 1314; 1416; 1484; 1853; 1936; 2075; 2081; 2089; 2125; 2138; 2170; 2310; 2363; 2367; 2370
ErgMhc	145; 306; 974; 1035; 1203; 1268; 1399; 1402; 1416; 1638; 1826; 1853; 2053; 2131; 2135; 2159; 2160; 2183; 2256; 2282; 2319; 2346; 2352; 2363; 2370
HnvMhc	126; 507; 624; 1404; 1531; 2081; 2430
HybMhc	567; 740; 1337; 1985; 2015; 2277; 2289; 2378
KaMhc	122; 169; 346; 681; 792; 858; 1183; 1235; 1467; 1491; 1499; 1627; 1674; 1716; 1851; 1935; 2201; 2326; 2345; 2398; 2405; 2419
KaaMhc	195; 391; 844; 953; 1075; 1188; 1213; 1259; 1263; 1321; 1358; 1543; 1589; 1825; 1924; 1944; 2064; 2075; 2201; 2254; 2256; 2273
KlMhc	748; 804; 954; 960; 974; 986; 987; 1095; 1183; 1231; 1547; 1548; 1675; 1749; 1761; 1865; 1907; 1910; 1935; 2142; 2194; 2416
KlwMhc	429; 992; 1007; 1121; 1230; 1321; 1457; 1529; 1533; 1716; 1864; 1907; 1910; 1935; 2187; 2317; 2363
KmmMhc	539; 890; 1077; 1207; 1231; 1238; 1353; 1360; 1470; 1865; 1910; 2068; 2191; 2277; 2284; 2298; 2342; 2363; 2398; 2405; 2419; 2454
KnMhc	166; 183; 193; 267; 309; 470; 577; 580; 624; 804; 893; 899; 914; 925; 955; 981; 1016; 1019; 1224; 1238; 1360; 1467; 1484; 1543; 1596; 1634; 1643; 1651; 1665; 1749; 1765; 1980; 1994; 2142; 2201; 2222; 2273; 2370
Kop_aMhc	87; 88; 166; 175; 183; 267; 414; 496; 540; 548; 808; 862; 955; 974; 984; 1096; 1113; 1390; 1455; 1550; 1606; 1663; 1747; 1751; 1945; 2072; 2085; 2166; 2180; 2187; 2380; 2433
Kop_bMhc	87; 88; 166; 175; 183; 267; 391; 426; 496; 540; 649; 704; 808; 862; 893; 974; 1096; 1242; 1313; 1367; 1390; 1455; 1550; 1575; 1631; 1907; 1945; 2072; 2166; 2180; 2222; 2366; 2380; 2391; 2433
Lak_aMhc	96; 306; 493; 640; 748; 974; 1016; 1314; 1360; 1533; 1547; 1757; 1944; 2131; 2191; 2208; 2211; 2249; 2439
LatMhc	166; 277; 294; 374; 443; 495; 584; 649; 660; 666; 710; 781; 793; 862; 893; 974; 1089; 1100; 1123; 1207; 1224; 1318; 1360; 1491; 1565; 1606; 1631; 1761; 1851; 1856; 2057; 2078; 2089; 2125; 2145; 2191; 2222; 2345; 2395; 2431
LmsMhc	54; 169; 340; 413; 536; 577; 600; 681; 704; 722; 766; 788; 862; 893; 991; 1016; 1079; 1096; 1121; 1135; 1139; 1142
LoeMhc	203; 489; 1112; 1237; 1619; 1823; 2159; 2179
LwMhc	175; 267; 346; 391; 488; 553; 640; 687; 704; 781; 788; 899; 955; 960; 974; 1079; 1100; 1121; 1175; 1220; 1303; 1484; 1491; 1587; 1596; 1610; 1647; 2011; 2131; 2160; 2277; 2298; 2319; 2345
MbbMhc	191; 299; 307; 401; 415; 432; 567; 817; 1233; 1350; 1460; 1647; 1788; 2169; 2197; 2239; 2358; 2425
MefMhc	191; 211; 219; 221; 299; 401; 567; 813; 983; 1340; 1352; 1354; 1583; 1647; 1788; 1827; 2197; 2358; 2425; 2433
MifMhcAlpha	806; 920; 1178; 1291; 1308; 1327; 1420; 2059; 2146; 2224; 2225; 2252
MifMhcBeta	806; 920; 1178; 1291; 1308; 1327; 1420; 2059; 2146; 2224; 2225; 2252
MrgMhc	308; 546; 567; 725; 844; 1084; 1396; 1613; 1616; 1741; 1913; 1939; 2077; 2227; 2272; 2410
NacMhc	584; 796; 925; 966; 984; 1079; 1081; 1456; 1610; 1680; 1749; 1980; 2142; 2319
NadMhc	145; 175; 193; 277; 413; 474; 577; 1075; 1095; 1114; 1122; 1174; 1196; 1309; 1453; 1673; 2131; 2222; 2405
NfeMhc	33; 204; 264; 430; 431; 577; 600; 1115; 1131; 1222; 1226; 1313; 1317; 1456; 1490; 1607; 1621; 1649; 1710; 1781; 1890; 1907; 1918; 2040; 2140; 2164; 2185; 2272; 2367
OgaMhc	88; 195; 249; 340; 390; 533; 687; 722; 796; 862; 960; 984; 1008; 1114; 1242; 1307; 1360; 1483; 1508; 1713; 1907; 1935; 2116; 2215; 2216; 2265; 2281; 2305; 2312; 2342; 2360
OgpMhc	88; 195; 249; 297; 429; 540; 666; 687; 722; 792; 796; 862; 960; 984; 1008; 1075; 1114; 1172; 1238; 1307; 1354; 1360; 1483; 1484; 1508; 1634; 1871; 1907; 1910; 1931; 1935; 1966; 2068; 2131; 2191; 2215; 2216; 2265; 2312
PhmMhc	277; 525; 588; 592; 781; 814; 893; 974; 1056; 1270; 1581; 1748; 1864; 1997; 2008; 2414
PtaMhc	222; 547; 602; 822; 1187; 1490; 1569; 1789; 1793; 2123; 2275; 2314
SaaMhc	129; 166; 186; 294; 540; 600; 808; 899; 955; 992; 1109; 1231; 1356; 1399; 1400; 1506; 1647; 1675; 1865; 1910; 1914; 1980; 2085; 2254; 2352; 2370
Sab_aMhc	186; 252; 294; 470; 580; 710; 722; 766; 792; 859; 893; 984; 1075; 1356; 1637; 1865; 1914; 1985; 2075; 2273
Sap_aMhc	105; 169; 186; 577; 588; 683; 722; 811; 925; 974; 992; 1035; 1335; 1360; 1399; 1467; 1647; 1651; 1675; 1741; 1765; 1985; 2073; 2085
Sc_aMhc	105; 252; 470; 683; 722; 808; 960; 974; 992; 1035; 1075; 1356; 1399; 1506; 1510; 1741; 1749; 1980; 1985; 2072; 2073; 2085; 2142; 2159; 2160; 2215; 2250; 2256
Sc_bMhc	105; 683; 722; 808; 960; 974; 992; 1035; 1075; 1356; 1399; 1506; 1510; 1741; 1749; 1980; 1985; 2072; 2073; 2085; 2142; 2159; 2160; 2250; 2256
Sc_cMhc	105; 252; 470; 683; 722; 808; 960; 974; 992; 1035; 1075; 1356; 1399; 1506; 1510; 1741; 1749; 1980; 1985; 2072; 2073; 2085; 2142; 2159; 2160; 2215; 2250; 2256
ShpMhc	212; 456; 571; 1109; 1223; 1230; 1250; 1330; 1351; 1404; 1472; 1498; 1613; 1912; 1985
ShsMhc	85; 471; 849; 1077; 1212; 1393; 1399; 1656; 1672; 1736; 1759; 1831; 1947; 2199; 2227; 2410; 2432
TodMhc	106; 195; 277; 470; 577; 924; 974; 976; 999; 1075; 1107; 1213; 1310; 1314; 1484; 1537; 1570; 1634; 1716; 1749; 1765; 1859; 1864; 1868; 1924; 2064; 2073; 2187; 2205; 2222; 2262; 2326; 2360; 2396; 2416; 2462
TtbMhc	97; 577; 1675; 1760; 1914; 1923
TtpMhc	548; 552; 624; 788; 796; 855; 1089; 1195; 2160; 2243; 2433
VpMhc	681; 766; 1056; 1181; 1268; 1339; 1361; 1541; 1617; 2075; 2414
WicMhc	704; 890; 899; 999; 1094; 1103; 1299; 1552; 1619; 1626; 1689; 1818; 1851; 1938
YlMhc	62; 169; 262; 277; 297; 346; 390; 391; 430; 443; 470; 539; 580; 624; 640; 722; 725; 781; 796; 808; 855; 862; 884; 913; 955; 971; 1048; 1075; 1145; 1153; 1177; 1180; 1187; 1240; 1247; 1282; 1285; 1310; 1317; 1338; 1348; 1359; 1391; 1490; 1499; 1508; 1533; 1543; 1561; 1564; 1575; 1578; 1601; 1625; 1628; 1666; 1744; 1956; 1967; 2010; 2020; 2076; 2078; 2122; 2132; 2135; 2142; 2146; 2202; 2205; 2209; …
ZrMhc	297; 443; 623; 701; 722; 960; 974; 1075; 1079; 1227; 1328; 1537; 1545; 1571; 1596; 1599; 1980; 2226; 2345; 2370
Tubulin Class 1
Gene	CTG positions in alignment
CacTub1A	39; 274
CacTub1B	23; 26; 277; 434
CaoTub1	342
CdaTub1	158
CglTub1	29; 44; 75; 91; 97; 119; 120; 124; 146; 154; 158; 172; 182; 200; 222; 232; 264; 274; 323; 384; 403
DebTub1	158
ErgTub1	157; 281
HnvTub1	154
KaTub1	374
KaaTub1A	374
KaaTub1B	222
KlwTub1	403
KmmTub1	124
KnTub1	141; 158; 209; 232; 247; 264; 323; 384
Kop_aTub1A	71; 264; 322; 434
Kop_bTub1A	26; 91; 154; 172; 235; 348; 403; 441
Kop_bTub1B	71; 141; 232; 322; 434; 447
Lak_aTub1	119; 281
LatTub1	26; 91; 97; 119; 146; 157; 158; 159; 162; 172; 222; 253; 264; 323; 431
LmsTub1	26; 358
LwTub1	120; 159; 232; 323; 384
MefTub1	55
MrgTub1	63
NacTub1B	26; 29
NadTub1	97
NfeTub1	374
OgaTub1	71; 91; 127; 157; 172; 323; 348; 403
OgpTub1	71; 91; 127; 141; 157; 172; 323; 348; 403
PhmTub1	97; 322
PiuTub1	97; 119; 158; 322
PtaTub1A	314
SaaTub1A	137; 158; 247
SaaTub1B	264; 322
Sab_aTub1A	26; 29; 44; 97; 137; 158; 162; 348
Sab_aTub1B	200; 323
Sab_bTub1A	26; 29; 44; 97; 137; 158; 162; 348
Sab_bTub1B	200; 323
SakTub1A	124; 158; 322; 348
SakTub1B	124; 158; 322; 348
Sap_aTub1A	130; 172; 322
Sap_aTub1B	29; 200; 232; 322; 403
Sc_aTub1A	120; 124; 130; 158; 172; 322
Sc_aTub1B	157; 200; 403
Sc_bTub1A	120; 124; 130; 158; 172; 322
Sc_bTub1B	157; 200; 403
Sc_cTub1A	124; 130; 158; 172; 322
Sc_cTub1B	157; 200; 403
ScpTub1A	124; 130; 158; 172; 322
ScpTub1B	26; 97; 120; 137; 200
ScpTub1C	141; 222; 374; 431
SmiTub1A	124
SmiTub1B	29; 157; 253; 264; 322; 374
TodTub1	141; 158
TtpTub1A	97; 194; 322
TtpTub1B	322; 431
VpTub1A	119; 323
VpTub1B	162
YlTub1	29; 91; 119; 157; 158; 200; 247; 264; 274; 322; 323; 348; 384; 431
Tubulin Class 2
Gene	CTG positions in alignment
BaiTub2	215
CacTub2A	36; 132; 153; 166; 210; 256; 283; 398
CacTub2B	276; 380
CglTub2	30; 153; 190; 253; 256; 266
CyjTub2	441; 480
HnvTub2	334
KaaTub2	364
KnTub2	30; 43; 48; 86; 132; 195; 220; 266; 292; 380
Kop_aTub2	141; 153; 195; 218; 231; 249; 421
Kop_bTub2	83; 153; 190; 195; 218; 249; 287; 421
LatTub2	30; 86; 114; 141; 152; 190; 195; 220; 231; 256; 266; 421
LmsTub2A	67
LmsTub2B	36; 132; 152; 195; 249; 253; 314
LwTub2	132; 195; 220; 243; 249; 260; 266; 287; 380; 421
NfeTub2B	231
OgaTub2	114; 152; 195; 276; 287; 292; 314; 398
OgpTub2	114; 195; 276; 287; 292; 314; 380
PhmTub2	92
SaaTub2	70; 152; 409
Sab_aTub2	70; 86; 132; 152; 172; 195; 218; 231; 260; 380
Sab_bTub2	70; 86; 132; 152; 172; 195; 218; 231; 260; 380
SakTub2	48; 70; 86; 132; 256; 380
Sap_aTub2	48; 70; 421
Sc_aTub2	48; 421
Sc_bTub2	48; 421
Sc_cTub2	48; 421
ScpTub2A	48; 70; 152; 172; 220; 260; 276; 380
ScpTub2B	48; 421
SmiTub2	86; 132; 421
TodTub2	86; 190; 195; 253
TtpTub2	210
VpTub2	70
YlTub2A	141; 152; 190; 195; 218; 220; 231; 253; 260; 287; 314; 334; 364; 380
YlTub2B	30; 86; 141; 154; 166; 205; 210; 243; 249; 260; 292; 308; 408; 418; 480
ZrTub2	141
Tubulin Class 3
Gene	CTG positions in alignment
BaiTub3	9; 45; 308; 369; 503; 535; 565
Ca_aTub3Alpha	62
Ca_aTub3Beta	62
Ca_bTub3	62
CaoTub3	27; 59; 64; 184
CapTub3	40; 57; 62; 64; 184
CatTub3	142; 208; 343; 494
CdaTub3	394; 504
CglTub3	319; 361; 364; 515
CllTub3	208; 268; 343; 426; 535
CntTub3	37; 208; 556
Ct_aTub3	264
CyjTub3	25; 99; 100; 103; 156; 190; 191; 193; 194; 203; 232; 235; 319; 530
DebTub3	156; 398
DehTub3	208; 295
ErgTub3	39; 99; 100; 174; 186; 190; 194; 250; 391; 442; 570; 574
HybTub3	98; 146; 208; 535
KaTub3	8; 135; 397; 563
KaaTub3	169; 230; 250; 328
KlwTub3	194; 230; 250; 258
KnTub3	99; 204; 362; 397; 455; 570; 585
Kop_aTub3	156; 362; 582
Kop_bTub3	156; 169; 250; 362; 582
Lak_aTub3	39; 250; 302; 504
LatTub3	25; 99; 149; 191; 319; 362; 373; 495; 515; 522
LmsTub3	38; 100; 175; 194; 259; 504; 522
LoeTub3	20; 38; 67; 375; 489
LwTub3	149; 174; 230; 364; 391
MbbTub3	208; 376; 452
MifTub3	208; 343; 375
MrgTub3	208; 295; 314
NacTub3	455
NadTub3	574
NfeTub3	59; 159; 174; 191; 203; 312; 529
OgaTub3	156; 194; 235; 250; 302; 316; 328; 448; 515; 554
OgpTub3	8; 156; 194; 203; 235; 250; 302; 316; 328; 448; 515; 554
PhmTub3	163; 174; 319; 526; 598
PiuTub3	33; 191; 493; 522
PtaTub3	582
SaaTub3	371; 522; 570
Sab_aTub3	40; 101; 191; 232; 429; 570; 575; 588
Sab_bTub3	40; 101; 191; 232; 429; 570; 575; 588
SakTub3	37; 100; 101; 156; 204; 319; 362; 414; 522; 570
Sc_aTub3	175; 194; 230; 235; 251; 557; 588
Sc_bTub3	175; 194; 230; 235; 251; 557; 588
Sc_cTub3	175; 194; 230; 235; 251; 557; 588
ScpTub3A	101; 191; 429; 522; 575
ShpTub3	208; 491
ShsTub3	208; 295; 413; 427; 503; 532
SmiTub3	156; 194; 204; 235; 251; 522; 584
TodTub3	149; 175; 191; 230; 235; 250; 312; 361; 364; 495; 574; 575
TtbTub3	429; 598
TtpTub3	193; 230; 328
WaTub3Alpha	504
WaTub3Beta	504
WicTub3	174
YlTub3	99; 101; 113; 159; 174; 190; 191; 203; 230; 232; 235; 250; 259; 290; 312; 319; 325; 328; 393; 419; 442; 493; 495
ZrTub3	25; 191
WASP interacting protein
Gene	CTG positions in alignment
CadWIP	95; 105; 710; 965
DehWIP	472; 474; 545; 696; 734; 773; 781; 951; 965
KlWIP	477; 646; 679; 984
Kop_bWIP	76; 676; 1021
LatWIP	51; 108; 154; 162; 317; 318; 368; 597; 850; 1006; 1032; 1034
Sc_cWIP	51; 322; 343; 740; 811; 869; 949; 1021
ShsWIP	16; 72; 404; 957; 965; 976
VpWIP	63; 345
YlWIP	153; 259; 359; 795; 1006; 1021; 1034
ZrWIP	480; 861
Wiskott Aldrich sydrome protein
Gene	CTG positions in alignment
Ca_aWasp	334
Ca_bWasp	334
CadWasp	334; 714
CapWasp	298; 498; 582
CglWasp	46; 52; 557
CllWasp	256; 261; 460; 576; 580; 588; 601; 645; 660; 682; 697; 832
DehWasp	149; 869
ErgWasp	31; 80; 105; 106; 110; 117; 132; 144; 369; 469; 526; 727; 841; 853; 868; 913
KaWasp	106; 144; 422; 577
KlWasp	449; 527; 850
KlwWasp	63; 65; 140
Kop_aWasp	4; 63; 65; 98; 140; 238; 361; 443; 803; 853
Kop_bWasp	4; 63; 65; 140; 238; 443
Lak_aWasp	623; 674; 841
LatWasp	4; 63; 65; 75; 110; 144; 532; 868
LoeWasp	436
LwWasp	3; 4; 52; 65; 80; 117; 144; 168; 684
OgaWasp	31; 56; 80; 106; 140; 203; 311; 455; 490; 587; 841; 853; 867
Sab_aWasp	46; 63; 510; 868
SakWasp	52; 913; 917
Sc_aWasp	569; 647; 868
Sc_alWasp	569; 647; 868
Sc_bWasp	569; 647; 868
Sc_cWasp	569; 647; 868
ScpWasp	56; 63; 510; 563
ShsWasp	128; 287; 309; 351; 625
VpWasp	80; 841
WaWasp	4; 80
YlWasp	46; 52; 61; 63; 80; 98; 106; 116; 140; 175; 203; 235; 238; 453; 457; 505; 840; 841; 868; 909; 913
ZrWasp	4

## Sheet: Sheet2
Actin related protein
CTG position in alignment	amino acid distribution	total number of amino acids
67	L:1.0	72
69	L:1.0	72
96	L:1.0	72
98	V:0.96; L:0.03; I:0.01	72
106	L:1.0	72
107	L:1.0	72
125	M:0.72; L:0.22; F:0.03; V:0.01; I:0.01	72
142	L:1.0	72
144	L:1.0	72
155	L:1.0	72
178	L:0.93; M:0.06; Q:0.01	72
195	L:1.0	72
223	L:0.99; H:0.01	72
229	M:0.75; L:0.24; I:0.01	72
244	L:1.0	72
263	L:0.99; I:0.01	71
268	V:0.51; D:0.27; L:0.1; P:0.04; A:0.03; M:0.03; F:0.01; I:0.01	71
269	L:0.97; I:0.03	71
271	L:0.97; M:0.03	71
295	L:1.0	71
297	G:0.96; S:0.03; L:0.01	71
322	L:1.0	71
Actin related protein Class 1
CTG position in alignment	amino acid distribution	total number of amino acids
9	A:0.2; T:0.16; S:0.14; I:0.13; V:0.09; L:0.06; E:0.06; D:0.04; G:0.04; R:0.03; P:0.01; H:0.01; N:0.01	69
10	L:0.87; I:0.09; F:0.01; P:0.01; S:0.01	69
11	Y:0.77; L:0.17; F:0.04; T:0.01	69
17	I:0.64; L:0.28; F:0.04; V:0.04	69
21	S:0.96; T:0.04	69
24	I:0.67; L:0.32; V:0.01	69
26	A:0.81; S:0.09; L:0.03; C:0.03; V:0.03; G:0.01	69
33	K:0.62; R:0.2; Q:0.09; L:0.03; T:0.03; N:0.01; Y:0.01	69
35	K:0.77; R:0.13; A:0.03; Q:0.03; L:0.01; D:0.01; S:0.01	69
37	Y:0.35; F:0.25; L:0.22; N:0.07; H:0.04; T:0.03; I:0.01; M:0.01; S:0.01	69
39	Y:0.39; S:0.35; P:0.2; H:0.04; Q:0.01	69
41	I:0.42; L:0.41; V:0.07; F:0.03; M:0.03; Y:0.01; W:0.01; C:0.01	69
42	V:0.46; I:0.43; L:0.07; A:0.01; T:0.01	69
54	G:0.51; E:0.16; S:0.1; A:0.09; T:0.06; L:0.03; V:0.03; N:0.01	67
56	L:0.61; S:0.16; I:0.1; E:0.04; A:0.01; Q:0.01; F:0.01; M:0.01; K:0.01	67
61	D:0.29; S:0.29; T:0.13; E:0.13; P:0.08; K:0.04; G:0.04	24
65	S:0.37; G:0.21; T:0.16; I:0.11; L:0.11; Q:0.05	19
80	V:0.5; S:0.5	2
92	E:0.35; K:0.23; Q:0.14; R:0.09; D:0.06; N:0.04; L:0.03; T:0.01; I:0.01; A:0.01; S:0.01	69
93	N:0.33; L:0.3; S:0.07; H:0.07; Y:0.06; R:0.04; V:0.03; I:0.03; M:0.01; Q:0.01; E:0.01; K:0.01	69
96	L:0.9; I:0.07; F:0.01; T:0.01	69
97	L:1.0	69
99	L:0.97; I:0.03	69
103	I:0.48; M:0.23; L:0.2; V:0.07; Y:0.01	69
114	M:0.81; L:0.14; I:0.04	69
116	L:0.36; K:0.23; R:0.14; Q:0.12; T:0.04; D:0.03; E:0.01; H:0.01; A:0.01; I:0.01; M:0.01	69
122	Y:0.32; F:0.32; L:0.3; V:0.03; I:0.03	69
132	L:0.55; D:0.25; E:0.09; H:0.03; M:0.02; K:0.02; G:0.02; N:0.02; A:0.02	65
133	L:0.41; Q:0.32; K:0.15; E:0.03; N:0.03; Y:0.02; T:0.02; R:0.02; S:0.02	66
134	L:0.35; K:0.32; V:0.1; I:0.07; E:0.04; N:0.03; D:0.03; S:0.03; Q:0.03	69
136	N:0.41; Q:0.13; S:0.1; A:0.1; K:0.07; D:0.07; V:0.03; T:0.03; L:0.03; P:0.01; H:0.01	69
137	I:0.26; L:0.17; S:0.13; A:0.1; P:0.1; V:0.07; T:0.06; E:0.06; G:0.03; F:0.01	69
146	L:1.0	1
152	L:0.96; V:0.03; S:0.01	70
158	L:0.74; M:0.16; F:0.06; S:0.01; I:0.01; Y:0.01	70
162	K:0.46; S:0.24; R:0.09; A:0.09; N:0.03; Q:0.03; T:0.03; P:0.01; I:0.01; E:0.01	70
167	M:0.8; C:0.1; L:0.06; A:0.01; I:0.01; T:0.01	70
170	I:0.37; V:0.31; L:0.14; M:0.1; T:0.04; R:0.01; A:0.01	70
171	L:0.67; F:0.2; M:0.07; I:0.03; V:0.03	70
174	T:0.59; S:0.19; Q:0.1; N:0.07; K:0.03; I:0.01; R:0.01	70
177	V:0.46; I:0.19; F:0.14; L:0.11; C:0.04; S:0.03; T:0.03	70
180	L:0.47; V:0.27; I:0.21; M:0.03; A:0.01	70
188	L:0.99; M:0.01	70
190	L:1.0	70
201	V:0.4; L:0.34; I:0.26	70
219	L:0.81; I:0.11; V:0.06; M:0.01	70
220	P:0.83; N:0.04; A:0.03; K:0.03; T:0.03; L:0.01; G:0.01; S:0.01	70
237	L:0.9; V:0.06; M:0.03; A:0.01	70
239	F:0.51; L:0.3; V:0.04; Y:0.03; S:0.03; T:0.01; H:0.01; I:0.01; D:0.01; N:0.01; A:0.01	70
240	L:0.34; Q:0.27; N:0.26; E:0.06; D:0.01; Y:0.01; S:0.01; H:0.01; M:0.01	70
241	L:0.59; I:0.37; V:0.03; M:0.01	70
242	R:0.89; M:0.07; L:0.03; Q:0.01	70
254	L:0.87; M:0.09; F:0.03; E:0.01	70
255	Q:0.3; F:0.21; L:0.16; S:0.11; Y:0.06; N:0.04; R:0.03; K:0.03; H:0.01; M:0.01; T:0.01; G:0.01	70
256	S:0.79; T:0.2; G:0.01	70
265	T:0.27; L:0.24; I:0.16; S:0.09; M:0.07; Q:0.06; N:0.06; E:0.01; C:0.01; A:0.01; H:0.01	70
266	I:0.74; M:0.2; L:0.04; V:0.01	70
270	V:0.2; A:0.2; C:0.19; L:0.07; N:0.07; S:0.06; T:0.06; Y:0.04; F:0.03; M:0.03; H:0.01; G:0.01; I:0.01; R:0.01	70
273	V:0.53; I:0.26; L:0.2; M:0.01	70
275	K:0.44; L:0.14; T:0.1; P:0.07; I:0.04; R:0.04; A:0.04; E:0.03; S:0.03; V:0.03; D:0.01; N:0.01	70
278	K:0.29; V:0.16; A:0.1; L:0.07; Q:0.06; R:0.06; S:0.06; T:0.06; N:0.04; I:0.04; G:0.01; D:0.01; Y:0.01; H:0.01; E:0.01	70
283	K:0.3; T:0.13; L:0.13; N:0.1; D:0.1; E:0.09; S:0.04; M:0.03; R:0.01; A:0.01; G:0.01; V:0.01; I:0.01	69
286	S:0.22; Q:0.18; L:0.12; G:0.09; A:0.08; T:0.06; I:0.05; N:0.05; F:0.03; M:0.03; V:0.03; H:0.02; Y:0.02; P:0.02; K:0.02	65
287	S:0.15; H:0.14; G:0.14; E:0.11; A:0.09; N:0.08; V:0.06; L:0.05; I:0.05; Y:0.05; M:0.03; T:0.03; D:0.03; R:0.02	66
294	N:0.28; S:0.16; L:0.09; Y:0.09; E:0.09; T:0.06; V:0.06; A:0.06; H:0.03; F:0.03; D:0.03	32
299	G:0.22; S:0.22; D:0.13; E:0.13; L:0.09; N:0.09; A:0.09; Q:0.04	23
300	S:0.29; G:0.29; N:0.1; D:0.1; K:0.1; E:0.1; I:0.05	21
301	K:0.16; D:0.16; S:0.16; E:0.11; I:0.11; G:0.11; T:0.05; N:0.05; R:0.05; A:0.05	19
310	S:0.37; T:0.26; E:0.1; A:0.09; C:0.04; L:0.03; N:0.03; R:0.03; K:0.03; I:0.01; D:0.01	70
314	L:1.0	70
320	I:0.57; L:0.33; V:0.1	70
322	L:0.56; I:0.26; V:0.17; F:0.01	70
327	R:0.61; K:0.2; L:0.09; Q:0.07; M:0.03	70
333	I:0.84; L:0.09; V:0.06; A:0.01	70
334	L:0.9; M:0.06; Y:0.03; I:0.01	70
339	L:0.57; I:0.33; K:0.03; A:0.03; S:0.03; V:0.01	70
345	P:0.36; D:0.2; E:0.1; N:0.07; S:0.07; Q:0.06; V:0.04; L:0.03; I:0.03; C:0.01; M:0.01; G:0.01	70
347	L:0.4; I:0.39; V:0.21	70
350	M:0.41; L:0.39; I:0.14; A:0.06	70
351	C:0.31; L:0.19; T:0.16; I:0.14; V:0.13; A:0.06; M:0.01	70
360	L:0.71; I:0.1; V:0.07; M:0.04; Y:0.03; T:0.03; S:0.01	70
361	D:0.89; E:0.09; L:0.01; N:0.01	70
362	L:0.97; I:0.01; P:0.01	70
365	T:0.21; S:0.14; Q:0.11; P:0.09; I:0.07; K:0.07; A:0.06; E:0.06; R:0.04; M:0.04; N:0.03; L:0.03; V:0.03; G:0.01	70
366	L:0.96; F:0.03; M:0.01	70
367	Y:0.53; L:0.26; F:0.17; W:0.03; M:0.01	70
368	S:0.43; Q:0.37; E:0.11; K:0.03; G:0.01; N:0.01; R:0.01; A:0.01	70
371	I:0.44; V:0.36; L:0.17; T:0.03	70
372	L:0.94; F:0.06	70
379	L:0.56; F:0.21; I:0.14; T:0.06; M:0.01; C:0.01	70
386	L:0.64; M:0.29; V:0.03; F:0.01; T:0.01; I:0.01	70
387	L:0.79; I:0.17; M:0.01; V:0.01; T:0.01	70
390	L:0.89; M:0.06; I:0.03; T:0.01; C:0.01	70
391	K:0.59; E:0.16; R:0.13; Q:0.07; D:0.04; L:0.01	70
392	A:0.21; S:0.14; K:0.11; L:0.1; N:0.09; D:0.09; I:0.06; G:0.04; Q:0.04; E:0.03; V:0.03; T:0.01; F:0.01; H:0.01; R:0.01	70
393	L:0.45; M:0.11; S:0.11; R:0.06; F:0.06; E:0.06; Q:0.05; I:0.05; V:0.02; T:0.02; C:0.02; N:0.02	66
398	Q:0.45; S:0.15; D:0.1; I:0.1; K:0.05; E:0.05; G:0.05; M:0.05	20
400	D:0.26; S:0.26; G:0.16; A:0.11; N:0.11; K:0.05; P:0.05	19
401	S:0.36; Q:0.29; T:0.14; N:0.14; E:0.07	14
409	N:0.3; S:0.25; K:0.1; L:0.1; T:0.1; D:0.05; R:0.05; H:0.05	20
411	N:0.26; Q:0.21; T:0.16; P:0.16; G:0.05; D:0.05; I:0.05; S:0.05	19
414	V:0.24; S:0.19; D:0.14; N:0.14; A:0.14; G:0.1; Q:0.05	21
421	I:0.66; V:0.2; L:0.13; M:0.01	70
424	Y:0.36; F:0.29; I:0.21; L:0.06; H:0.04; W:0.01; N:0.01; R:0.01	70
440	L:1.0	70
443	L:1.0	70
449	M:0.51; L:0.3; I:0.17; V:0.01	70
454	S:0.36; E:0.19; A:0.16; Q:0.11; K:0.1; D:0.04; N:0.01; R:0.01; G:0.01	70
457	E:0.26; L:0.19; Q:0.14; H:0.11; M:0.09; A:0.06; R:0.06; D:0.03; K:0.03; N:0.03; Y:0.01	70
462	I:0.33; R:0.17; C:0.16; L:0.14; S:0.06; V:0.06; T:0.03; M:0.01; F:0.01; Q:0.01	69
466	K:0.55; N:0.2; R:0.17; F:0.03; S:0.01; L:0.01; T:0.01	69
467	C:0.42; F:0.27; L:0.19; Y:0.04; S:0.04; I:0.01; G:0.01	67
468	M:0.53; L:0.32; F:0.05; E:0.03; Y:0.03; I:0.03; G:0.02	66
Actin related protein Class 2
CTG position in alignment	amino acid distribution	total number of amino acids
6	Q:0.25; S:0.2; N:0.17; T:0.16; V:0.06; A:0.04; E:0.03; K:0.03; L:0.03; I:0.01; P:0.01	69
10	L:1.0	70
40	L:1.0	71
59	I:0.54; L:0.45; N:0.01	71
67	D:0.66; S:0.24; E:0.04; G:0.01; K:0.01; Y:0.01; N:0.01	71
75	Y:0.45; L:0.25; A:0.13; M:0.1; S:0.04; I:0.01; F:0.01	71
76	L:1.0	71
95	H:0.55; L:0.44; Q:0.01	71
96	L:1.0	71
105	M:0.92; L:0.08	71
107	L:0.48; I:0.38; E:0.06; V:0.04; Q:0.01; M:0.01; F:0.01	71
116	L:0.96; M:0.03; V:0.01	71
117	L:1.0	71
125	L:0.87; I:0.06; V:0.06; T:0.01	71
152	L:1.0	70
154	L:1.0	70
159	L:1.0	70
183	L:1.0	70
186	L:0.94; Q:0.04; V:0.01	70
190	L:0.97; I:0.03	70
201	L:0.99; M:0.01	70
204	L:1.0	70
205	L:1.0	70
206	S:0.51; L:0.37; F:0.11	70
228	L:0.91; F:0.03; V:0.03; M:0.01; H:0.01	70
235	L:1.0	70
237	L:0.71; F:0.29	70
239	T:0.7; A:0.2; S:0.06; L:0.01; E:0.01; K:0.01	70
241	L:0.99; M:0.01	70
243	R:0.54; N:0.2; Q:0.11; T:0.06; H:0.03; E:0.03; V:0.01; S:0.01	70
248	L:1.0	70
254	L:1.0	70
262	V:0.77; I:0.16; L:0.04; C:0.03	70
273	L:0.99; M:0.01	70
278	L:1.0	70
283	Q:0.91; S:0.09	70
289	L:0.44; T:0.26; M:0.1; S:0.06; C:0.06; A:0.04; F:0.01; Y:0.01; I:0.01	70
290	L:1.0	70
305	L:1.0	70
311	L:1.0	70
321	L:0.99; X:0.01	68
325	L:0.96; I:0.03; M:0.01	68
329	L:0.99; V:0.01	68
332	L:0.9; Q:0.1	68
338	L:1.0	68
345	L:1.0	68
364	I:0.93; L:0.04; T:0.03	68
369	L:1.0	68
379	M:0.97; L:0.03	68
381	L:0.47; I:0.46; V:0.07	68
394	L:0.57; M:0.43	68
397	L:0.5; F:0.49; K:0.01	68
Actin related protein Class 3
CTG position in alignment	amino acid distribution	total number of amino acids
5	L:0.51; M:0.25; I:0.17; S:0.01; F:0.01; N:0.01; T:0.01; R:0.01	69
18	L:0.9; Y:0.04; F:0.03; M:0.03	69
21	L:1.0	69
49	S:0.49; K:0.14; P:0.14; A:0.08; G:0.08; T:0.02; R:0.02; N:0.02	49
56	G:0.27; S:0.27; P:0.18; R:0.09; Q:0.09; A:0.09	11
92	G:0.33; L:0.26; S:0.13; T:0.08; F:0.05; N:0.05; M:0.03; A:0.03; D:0.03; K:0.03	39
93	A:0.38; T:0.1; S:0.1; V:0.1; K:0.07; N:0.05; G:0.05; L:0.05; R:0.02; M:0.02; I:0.02; H:0.02; F:0.02	42
96	G:0.35; S:0.16; A:0.15; T:0.13; M:0.08; L:0.06; K:0.03; N:0.02; F:0.02	62
97	L:0.48; S:0.16; P:0.1; G:0.08; A:0.08; I:0.05; R:0.03; N:0.02; V:0.02	63
98	L:0.37; R:0.14; S:0.13; A:0.08; I:0.06; K:0.06; M:0.06; N:0.03; T:0.03; Q:0.02; G:0.02	63
102	L:0.87; V:0.06; I:0.03; S:0.03; N:0.01	70
111	L:1.0	70
120	L:0.9; I:0.1	71
130	L:0.99; V:0.01	71
131	S:0.69; H:0.17; N:0.13; E:0.01	71
157	L:1.0	71
167	L:1.0	71
168	L:0.96; M:0.04	71
173	L:1.0	71
181	Q:0.45; N:0.27; S:0.25; L:0.01; H:0.01	71
195	L:1.0	71
203	L:1.0	71
205	L:1.0	71
219	L:1.0	71
251	I:0.68; L:0.32	71
258	L:0.66; S:0.15; Y:0.06; I:0.04; Q:0.03; H:0.03; N:0.01; E:0.01	71
263	L:0.86; M:0.08; I:0.04; V:0.01	71
264	L:1.0	71
274	L:1.0	71
310	I:0.51; V:0.31; M:0.14; L:0.03; R:0.01	71
311	V:0.9; I:0.07; L:0.01; A:0.01	71
315	E:0.41; D:0.33; N:0.1; R:0.06; L:0.03; S:0.03; G:0.03; Q:0.01	70
330	L:0.99; M:0.01	71
346	L:1.0	71
349	L:1.0	71
374	L:1.0	70
388	L:1.0	70
392	L:0.74; I:0.19; M:0.04; V:0.03	70
395	I:0.73; L:0.24; M:0.03	70
405	R:0.38; L:0.23; K:0.13; Q:0.09; A:0.04; E:0.03; H:0.03; V:0.01; M:0.01; T:0.01; S:0.01; Y:0.01	69
406	L:0.88; T:0.03; S:0.01; A:0.01; I:0.01; V:0.01; M:0.01; K:0.01	69
409	T:0.46; V:0.22; A:0.14; S:0.12; G:0.04; N:0.01	69
435	L:1.0	69
436	L:0.96; M:0.04	69
465	L:1.0	69
Actin related protein Class 4
CTG position in alignment	amino acid distribution	total number of amino acids
30	L:0.51; P:0.22; T:0.1; A:0.09; N:0.06; S:0.03	69
41	I:0.5; V:0.43; L:0.07	70
43	I:0.53; L:0.47	70
47	S:0.97; T:0.03	70
62	S:0.27; V:0.24; I:0.21; A:0.13; L:0.09; M:0.03; T:0.01; Q:0.01	70
64	L:0.47; T:0.29; V:0.09; I:0.09; A:0.03; M:0.01; S:0.01; F:0.01	70
65	P:0.83; S:0.16; T:0.01	70
139	S:0.22; Y:0.17; G:0.17; K:0.17; D:0.17; A:0.06; L:0.06	18
152	K:0.23; S:0.13; N:0.08; A:0.08; V:0.08; H:0.06; Q:0.06; E:0.06; G:0.06; L:0.05; Y:0.03; D:0.03; T:0.02; P:0.02	62
153	S:0.15; Y:0.15; K:0.11; E:0.1; T:0.1; D:0.06; Q:0.06; L:0.05; V:0.05; G:0.05; F:0.05; N:0.03; P:0.02; H:0.02; A:0.02	62
172	I:0.51; V:0.23; Y:0.07; S:0.06; L:0.04; H:0.03; F:0.03; K:0.01; R:0.01; M:0.01	71
178	I:0.63; L:0.23; V:0.06; M:0.06; A:0.01; S:0.01	71
179	G:0.31; N:0.25; L:0.17; D:0.07; Y:0.06; H:0.04; T:0.03; C:0.01; I:0.01; P:0.01; Q:0.01; E:0.01	71
180	I:0.25; V:0.2; L:0.18; F:0.15; Y:0.11; M:0.03; T:0.03; S:0.01; H:0.01; X:0.01	71
182	R:0.8; K:0.14; Q:0.03; L:0.01; H:0.01	71
185	K:0.27; A:0.23; P:0.23; S:0.14; D:0.06; E:0.04; N:0.03; G:0.01	71
189	I:0.52; V:0.24; L:0.23; T:0.01	71
197	L:0.32; I:0.21; V:0.13; E:0.08; C:0.06; M:0.06; A:0.04; S:0.04; T:0.01; Q:0.01; G:0.01; F:0.01	71
210	Q:0.28; E:0.17; S:0.17; D:0.11; H:0.06; K:0.04; N:0.04; R:0.04; A:0.04; G:0.03; T:0.01	71
213	F:0.48; L:0.41; I:0.1; V:0.01	71
219	L:0.92; V:0.03; M:0.03; I:0.01; H:0.01	71
220	K:0.31; Y:0.25; R:0.07; H:0.07; A:0.04; D:0.04; N:0.04; F:0.04; L:0.03; E:0.03; S:0.01; M:0.01; V:0.01; T:0.01; G:0.01	71
222	D:0.37; E:0.21; N:0.13; K:0.07; V:0.07; I:0.04; S:0.03; G:0.01; Q:0.01; R:0.01; A:0.01; H:0.01; T:0.01	71
234	L:0.83; F:0.08; M:0.06; I:0.03	71
235	L:0.63; I:0.23; V:0.1; M:0.04	71
249	S:0.54; L:0.25; A:0.14; M:0.03; T:0.03; V:0.01	71
250	L:0.65; V:0.2; M:0.07; I:0.07; T:0.01	71
252	V:0.41; I:0.18; T:0.17; L:0.1; N:0.06; Q:0.03; A:0.01; K:0.01; E:0.01; F:0.01	71
253	L:0.49; F:0.28; A:0.13; I:0.07; V:0.03	71
254	L:0.69; F:0.15; Y:0.15	71
264	L:0.9; I:0.06; M:0.01; S:0.01; A:0.01	71
278	P:0.76; S:0.13; A:0.1; G:0.01	71
281	L:0.99; I:0.01	71
283	V:0.96; L:0.04	72
289	T:0.31; S:0.22; V:0.19; I:0.11; L:0.11; N:0.01; K:0.01; C:0.01; Q:0.01	72
291	S:0.86; T:0.14	72
301	L:0.97; M:0.01; F:0.01	72
315	L:0.69; I:0.26; V:0.03; M:0.01	72
317	H:0.24; Q:0.15; D:0.14; K:0.1; N:0.1; E:0.08; A:0.06; R:0.04; S:0.04; T:0.03; G:0.01; V:0.01	72
318	L:0.43; Q:0.33; E:0.08; H:0.06; K:0.03; I:0.03; V:0.01; X:0.01; C:0.01	72
319	I:0.63; L:0.24; V:0.08; F:0.06	72
323	L:0.75; I:0.15; F:0.06; V:0.03; A:0.01	72
324	K:0.25; E:0.25; D:0.08; A:0.08; Q:0.06; I:0.06; N:0.06; T:0.04; S:0.03; H:0.03; V:0.03; L:0.03; P:0.01	72
329	K:0.3; D:0.2; N:0.2; G:0.1; E:0.1; S:0.1	10
382	I:0.44; L:0.15; V:0.14; E:0.1; T:0.06; D:0.03; S:0.03; F:0.01; Y:0.01; A:0.01; N:0.01	72
385	L:0.43; F:0.11; Y:0.07; H:0.07; R:0.06; K:0.06; V:0.04; I:0.04; Q:0.03; T:0.03; S:0.03; N:0.01; M:0.01; C:0.01	72
387	A:0.21; K:0.19; I:0.13; E:0.1; Q:0.1; V:0.1; M:0.07; R:0.04; L:0.03; S:0.03; F:0.01	72
402	F:0.39; L:0.12; E:0.11; T:0.09; Y:0.08; W:0.06; A:0.05; P:0.03; S:0.03; V:0.02; K:0.02; Q:0.02	66
412	F:0.46; L:0.11; Y:0.08; Q:0.07; N:0.05; I:0.05; S:0.05; D:0.03; R:0.02; V:0.02; E:0.02; K:0.02; T:0.02; A:0.02	61
417	D:0.25; T:0.21; H:0.1; I:0.1; L:0.08; S:0.08; V:0.07; N:0.06; A:0.03; E:0.01; R:0.01	72
419	S:0.71; Q:0.08; P:0.06; E:0.06; K:0.03; R:0.01; F:0.01; A:0.01; H:0.01; D:0.01	72
420	L:0.33; S:0.28; F:0.15; I:0.09; V:0.07; Y:0.06; E:0.01	67
422	D:0.31; E:0.22; L:0.13; K:0.1; N:0.07; T:0.06; Q:0.03; R:0.03; G:0.01; Y:0.01; S:0.01; I:0.01; M:0.01	72
424	A:0.44; F:0.2; Y:0.19; G:0.05; V:0.03; L:0.03; T:0.02; K:0.02; M:0.02	59
426	N:0.21; E:0.17; K:0.15; I:0.08; S:0.08; R:0.07; D:0.07; Q:0.04; Y:0.03; V:0.03; L:0.01; A:0.01; H:0.01; T:0.01; M:0.01	72
427	R:0.42; E:0.18; L:0.13; Q:0.08; H:0.04; A:0.04; S:0.03; T:0.01; K:0.01; D:0.01; G:0.01; V:0.01; N:0.01	72
492	L:0.6; M:0.18; I:0.14; V:0.03; S:0.01; T:0.01; C:0.01; A:0.01	72
493	L:0.53; C:0.31; F:0.07; I:0.04; V:0.03; N:0.01; S:0.01	72
500	T:0.24; L:0.21; S:0.15; I:0.12; E:0.06; A:0.05; K:0.03; D:0.03; Y:0.03; P:0.02; F:0.02; M:0.02; R:0.02; N:0.02	66
501	L:0.3; T:0.12; E:0.12; N:0.1; S:0.1; P:0.07; K:0.04; D:0.04; A:0.04; Q:0.03; F:0.01; M:0.01	69
504	T:0.16; N:0.16; A:0.15; K:0.1; L:0.09; Q:0.07; S:0.06; M:0.04; F:0.03; R:0.03; Y:0.01; I:0.01; E:0.01; V:0.01; D:0.01; G:0.01	67
547	S:0.25; A:0.25; V:0.13; N:0.06; Q:0.06; P:0.06; T:0.06; H:0.06; E:0.06	16
549	S:0.19; T:0.14; A:0.14; L:0.1; N:0.1; G:0.1; D:0.05; Y:0.05; K:0.05; F:0.05; I:0.05	21
554	E:0.53; Y:0.15; D:0.07; T:0.06; S:0.06; Q:0.04; N:0.01; H:0.01; F:0.01; V:0.01; K:0.01; A:0.01	68
555	L:0.46; S:0.13; D:0.07; T:0.07; Q:0.06; E:0.04; A:0.04; I:0.03; N:0.03; G:0.01; V:0.01; P:0.01; K:0.01	68
556	E:0.26; S:0.24; D:0.14; N:0.11; Q:0.07; A:0.06; K:0.04; P:0.01; F:0.01; V:0.01; I:0.01; L:0.01	70
562	S:0.53; L:0.14; Y:0.08; W:0.07; T:0.06; P:0.04; M:0.03; A:0.03; V:0.01; K:0.01	72
565	L:0.36; A:0.24; F:0.17; S:0.11; T:0.11; I:0.01	72
566	P:0.96; L:0.03; Q:0.01	72
567	W:0.43; T:0.24; N:0.17; D:0.1; S:0.04; A:0.03	72
569	E:0.46; Q:0.26; L:0.11; H:0.07; Y:0.06; I:0.04	72
570	E:0.32; S:0.31; N:0.17; D:0.06; T:0.06; A:0.03; R:0.01; V:0.01; P:0.01; K:0.01; I:0.01	72
572	V:0.36; E:0.18; P:0.14; I:0.14; T:0.08; N:0.03; A:0.03; S:0.01; D:0.01; K:0.01	72
575	K:0.33; R:0.33; S:0.33	3
581	Y:0.46; F:0.38; L:0.06; T:0.06; V:0.03; H:0.01; Q:0.01	72
583	F:0.47; I:0.22; L:0.21; T:0.06; V:0.01; A:0.01; M:0.01	72
587	L:0.85; I:0.14; V:0.01	72
591	K:0.27; S:0.11; T:0.09; L:0.09; N:0.09; Q:0.06; I:0.06; A:0.06; V:0.04; G:0.04; D:0.03; R:0.03; E:0.03; H:0.01	70
592	E:0.25; K:0.2; I:0.11; S:0.1; N:0.08; L:0.06; R:0.06; D:0.04; A:0.03; F:0.03; Q:0.01; V:0.01; G:0.01	71
597	N:0.29; D:0.16; G:0.11; P:0.11; E:0.11; T:0.08; S:0.05; M:0.03; V:0.03; F:0.03; I:0.03	38
628	L:0.68; M:0.09; I:0.07; V:0.07; E:0.04; T:0.03; S:0.01	69
650	S:0.29; K:0.29; T:0.22; E:0.05; D:0.05; G:0.02; Q:0.02; A:0.02; N:0.02; I:0.02	55
674	A:0.26; S:0.15; I:0.15; G:0.11; T:0.11; L:0.07; D:0.07; N:0.04; K:0.04	27
688	L:0.42; I:0.21; V:0.18; M:0.09; A:0.03; P:0.03; T:0.03	33
734	R:0.39; A:0.17; I:0.11; P:0.07; T:0.06; L:0.06; F:0.04; M:0.03; V:0.03; S:0.03; Q:0.01	71
736	L:0.66; I:0.21; V:0.1; A:0.03	71
737	A:0.35; S:0.27; T:0.2; V:0.13; L:0.04; G:0.01	71
738	D:0.44; Q:0.23; E:0.1; K:0.08; S:0.06; H:0.04; N:0.03; G:0.01; R:0.01	71
739	L:0.96; M:0.04	71
742	S:0.35; H:0.28; T:0.11; A:0.06; Q:0.06; K:0.06; D:0.04; Y:0.01; R:0.01; N:0.01	71
744	I:0.49; L:0.41; M:0.06; V:0.03; X:0.01	71
747	S:0.25; I:0.24; V:0.14; L:0.13; T:0.1; A:0.08; C:0.06	71
751	L:0.85; I:0.08; V:0.03; A:0.03; F:0.01	71
755	L:0.86; V:0.1; I:0.03; M:0.01	71
765	T:0.62; S:0.17; V:0.17; G:0.01; L:0.01; A:0.01	71
767	L:0.59; S:0.27; K:0.04; C:0.04; T:0.03; A:0.01; Y:0.01	71
771	L:0.89; F:0.07; V:0.04	70
775	L:0.77; I:0.17; V:0.04; T:0.01	70
779	L:0.97; V:0.03	70
780	N:0.44; S:0.27; T:0.16; Q:0.04; I:0.01; C:0.01; V:0.01; G:0.01; M:0.01; F:0.01	70
781	K:0.43; N:0.2; L:0.1; A:0.07; Q:0.04; S:0.04; T:0.03; R:0.03; M:0.01; V:0.01; E:0.01; G:0.01	70
782	S:0.19; I:0.16; A:0.14; K:0.13; N:0.13; L:0.1; R:0.09; M:0.03; T:0.03; Q:0.01	70
783	L:0.47; N:0.4; H:0.09; F:0.03; M:0.01	70
786	L:0.96; M:0.03; F:0.01	70
796	T:0.33; S:0.3; L:0.17; V:0.06; A:0.04; I:0.03; Q:0.01; K:0.01; R:0.01; F:0.01; N:0.01	70
805	Q:0.77; S:0.09; A:0.09; G:0.03; R:0.03	70
808	I:0.5; L:0.47; V:0.03	70
813	L:1.0	70
816	L:1.0	70
822	L:0.69; M:0.31	70
829	Y:0.86; L:0.07; W:0.04; F:0.03	70
837	L:0.7; I:0.29; V:0.01	70
838	L:0.79; I:0.13; F:0.03; V:0.03; E:0.01; A:0.01	70
Actin related protein Class 5
CTG position in alignment	amino acid distribution	total number of amino acids
16	R:0.47; S:0.14; P:0.09; K:0.08; T:0.08; E:0.03; Q:0.03; M:0.02; F:0.02; D:0.02; L:0.02; A:0.02	64
27	L:0.67; P:0.25; T:0.03; I:0.01; E:0.01; Q:0.01; F:0.01	69
28	P:0.57; T:0.24; Q:0.09; V:0.03; A:0.03; L:0.01; S:0.01; M:0.01	70
30	L:0.43; Q:0.13; R:0.11; E:0.11; K:0.1; P:0.03; A:0.03; M:0.01; V:0.01; S:0.01; I:0.01	70
32	V:0.39; A:0.21; H:0.16; Y:0.07; I:0.06; L:0.04; T:0.03; P:0.01; K:0.01; N:0.01	70
35	L:0.34; I:0.28; K:0.11; R:0.08; V:0.06; D:0.04; T:0.03; E:0.03; M:0.01; P:0.01	71
36	D:0.48; E:0.14; R:0.13; P:0.07; K:0.06; A:0.03; N:0.03; L:0.03; S:0.01; Q:0.01; F:0.01	71
40	L:0.39; G:0.12; E:0.1; P:0.09; T:0.07; A:0.07; V:0.04; S:0.04; F:0.04; K:0.01; D:0.01	69
42	Q:0.21; T:0.15; N:0.15; D:0.1; A:0.08; E:0.08; P:0.06; S:0.06; R:0.03; L:0.03; H:0.01; K:0.01; G:0.01	71
44	P:0.6; V:0.09; A:0.06; L:0.06; Q:0.06; F:0.04; T:0.03; S:0.03; E:0.01; Y:0.01; G:0.01	70
48	Y:0.38; D:0.31; I:0.09; T:0.06; L:0.05; P:0.03; H:0.03; K:0.02; Q:0.02; N:0.02	64
63	F:0.69; L:0.23; I:0.08	71
68	V:0.32; L:0.3; T:0.11; I:0.1; F:0.06; M:0.06; W:0.06	71
72	L:0.41; Y:0.28; F:0.21; I:0.04; M:0.03; V:0.03	71
79	S:0.32; N:0.27; T:0.21; A:0.06; F:0.04; C:0.03; R:0.01; K:0.01; Y:0.01; H:0.01; L:0.01	71
80	H:0.45; N:0.34; L:0.13; S:0.04; Y:0.01; F:0.01; M:0.01	71
84	N:0.39; T:0.32; S:0.14; G:0.08; A:0.06	71
85	V:0.3; R:0.2; I:0.17; L:0.15; K:0.08; A:0.06; M:0.01; Q:0.01; T:0.01	71
86	L:0.41; I:0.25; V:0.17; T:0.04; M:0.04; S:0.04; F:0.01; Y:0.01; A:0.01	71
94	L:0.42; A:0.18; I:0.13; S:0.06; T:0.06; V:0.04; N:0.03; R:0.03; K:0.03; M:0.01; G:0.01	71
99	L:1.0	1
104	F:0.54; L:0.23; I:0.17; Y:0.03; T:0.01; C:0.01; M:0.01	71
110	Y:0.35; L:0.24; N:0.14; F:0.13; S:0.11; G:0.01; W:0.01	71
111	L:0.62; R:0.17; S:0.1; I:0.03; V:0.03; F:0.01; T:0.01; M:0.01; G:0.01	71
113	Q:0.37; S:0.25; P:0.15; A:0.1; N:0.07; L:0.03; Y:0.01; G:0.01	71
119	V:0.37; L:0.27; I:0.17; T:0.04; S:0.04; A:0.04; F:0.03; N:0.03; M:0.01	71
121	S:0.7; T:0.13; A:0.06; Q:0.04; L:0.01; N:0.01; K:0.01; V:0.01; I:0.01	71
123	S:0.42; A:0.21; I:0.2; M:0.07; T:0.04; V:0.03; L:0.03	71
130	P:0.55; S:0.18; A:0.1; Q:0.07; T:0.04; N:0.03; L:0.01; M:0.01	71
131	L:0.41; F:0.27; M:0.21; I:0.06; Y:0.03; V:0.03	71
132	I:0.56; V:0.35; L:0.07; X:0.01	71
137	Y:0.61; F:0.1; L:0.08; S:0.07; V:0.04; A:0.04; N:0.03; M:0.01; H:0.01	71
141	I:0.59; M:0.24; L:0.1; V:0.06; T:0.01	71
142	L:0.75; M:0.17; F:0.07; V:0.01	71
147	H:0.34; E:0.27; N:0.14; S:0.1; L:0.07; A:0.03; K:0.03; V:0.01; R:0.01	71
149	L:0.85; I:0.11; C:0.03; V:0.01	71
163	I:0.48; L:0.31; V:0.21	71
164	M:0.45; L:0.38; I:0.13; V:0.03; F:0.01	71
168	L:0.49; M:0.21; V:0.13; I:0.08; P:0.06; A:0.03	71
170	T:0.44; C:0.27; A:0.18; S:0.07; V:0.03; N:0.01	71
171	P:0.39; L:0.21; V:0.21; T:0.11; I:0.06; S:0.01	71
172	Q:0.45; L:0.2; Y:0.08; F:0.08; H:0.08; S:0.04; A:0.01; M:0.01; V:0.01; N:0.01	71
181	L:0.7; I:0.24; V:0.04; T:0.01	71
182	L:0.9; M:0.08; I:0.01	71
188	V:0.68; A:0.17; I:0.07; L:0.06; S:0.01; T:0.01	71
191	V:0.77; L:0.1; A:0.08; E:0.01; C:0.01; T:0.01	71
193	F:0.76; L:0.08; I:0.04; S:0.04; Y:0.03; M:0.01; T:0.01; V:0.01	71
195	I:0.73; V:0.11; L:0.1; A:0.03; G:0.01; C:0.01	71
199	L:0.89; M:0.06; V:0.04; Q:0.01	71
215	T:0.46; S:0.21; N:0.17; D:0.14; X:0.01	70
217	L:0.87; I:0.07; M:0.03; V:0.03	70
221	C:0.3; T:0.29; S:0.17; A:0.14; V:0.06; N:0.01; L:0.01; G:0.01	70
225	D:0.37; S:0.34; A:0.17; E:0.07; T:0.03; H:0.01	70
232	V:0.53; I:0.2; L:0.2; S:0.04; M:0.01; Y:0.01	70
238	L:0.77; M:0.11; V:0.04; I:0.04; R:0.01; F:0.01	70
239	S:0.46; T:0.39; D:0.04; N:0.03; Q:0.03; L:0.03; G:0.01; E:0.01	70
240	E:0.3; Q:0.26; D:0.21; I:0.06; N:0.04; K:0.03; L:0.03; Y:0.03; X:0.01; V:0.01; H:0.01	70
245	I:0.87; L:0.1; V:0.03	69
251	Q:0.75; H:0.09; S:0.07; T:0.04; P:0.03; K:0.01	69
252	A:0.49; S:0.39; L:0.04; C:0.03; Q:0.03; T:0.01	69
253	V:0.35; S:0.17; Q:0.17; T:0.1; I:0.07; A:0.06; Y:0.03; K:0.01; E:0.01; G:0.01	69
254	D:0.33; Q:0.25; N:0.16; S:0.09; E:0.09; G:0.04; T:0.03; A:0.01	69
256	L:0.84; M:0.1; T:0.03; I:0.03	69
257	S:0.38; N:0.19; Q:0.1; G:0.07; T:0.07; K:0.06; M:0.04; L:0.03; R:0.03; A:0.03	69
259	L:0.81; S:0.07; F:0.04; A:0.03; N:0.03; T:0.01	69
260	L:0.67; M:0.2; I:0.12; V:0.01	69
261	A:0.35; S:0.28; Q:0.12; T:0.1; G:0.09; N:0.06; Y:0.01	69
262	L:0.97; M:0.03	69
271	L:0.7; I:0.13; M:0.1; T:0.03; P:0.03; F:0.01	69
274	L:0.21; Y:0.19; F:0.13; Q:0.1; S:0.09; H:0.07; T:0.04; A:0.04; D:0.04; N:0.04; W:0.03; K:0.01	70
279	M:0.4; L:0.4; I:0.19; V:0.01	70
287	S:0.86; A:0.14	70
291	Q:0.27; D:0.27; E:0.13; S:0.1; A:0.07; K:0.04; N:0.04; Y:0.03; H:0.01; G:0.01; T:0.01	70
292	E:0.54; Q:0.14; K:0.06; S:0.06; D:0.06; A:0.04; N:0.04; R:0.03; T:0.01; H:0.01	70
294	I:0.56; L:0.31; V:0.07; E:0.03; M:0.01; S:0.01	70
298	L:0.9; F:0.09; Y:0.01	70
300	L:0.56; M:0.31; N:0.03; I:0.03; V:0.03; P:0.01; F:0.01; D:0.01	70
303	L:0.96; I:0.01; D:0.01; T:0.01	70
310	V:0.53; I:0.23; L:0.17; H:0.01; C:0.01; A:0.01; M:0.01; T:0.01	70
318	E:0.62; V:0.22; L:0.06; P:0.04; I:0.03; D:0.01; S:0.01	69
320	L:0.21; V:0.19; I:0.11; T:0.1; N:0.07; A:0.07; P:0.07; E:0.07; Q:0.04; M:0.03; K:0.01; R:0.01	70
325	T:0.7; S:0.3	69
329	L:0.96; I:0.04	70
331	I:0.39; R:0.21; L:0.16; K:0.1; E:0.07; M:0.03; Q:0.03; V:0.01	70
343	L:1.0	70
347	A:0.96; Q:0.01; S:0.01; N:0.01	70
352	L:0.49; M:0.17; I:0.1; V:0.07; A:0.04; K:0.04; E:0.04; Q:0.03; S:0.01	70
355	L:0.93; M:0.03; F:0.01; K:0.01; Q:0.01	70
362	F:0.31; Y:0.3; L:0.19; W:0.16; H:0.03; R:0.01	70
366	S:0.44; T:0.34; V:0.04; N:0.04; L:0.03; R:0.03; I:0.03; G:0.03; K:0.01	70
368	L:0.39; V:0.26; I:0.21; F:0.1; K:0.01; M:0.01; Q:0.01	70
370	E:0.54; D:0.2; A:0.07; Q:0.04; S:0.03; N:0.03; T:0.03; L:0.01; V:0.01; I:0.01; G:0.01	70
372	L:0.53; M:0.13; N:0.11; F:0.1; I:0.06; S:0.03; V:0.01; D:0.01; Y:0.01	70
375	L:0.27; Q:0.27; E:0.17; M:0.14; A:0.03; T:0.03; G:0.03; V:0.01; D:0.01; W:0.01; I:0.01	70
379	K:0.51; R:0.21; E:0.07; S:0.06; D:0.03; Q:0.03; T:0.03; N:0.03; V:0.01; F:0.01	70
382	L:0.5; Q:0.17; E:0.17; I:0.09; A:0.03; G:0.01; V:0.01; M:0.01	70
385	L:0.81; V:0.07; I:0.07; Y:0.01; M:0.01; E:0.01	70
394	R:0.28; Q:0.15; E:0.14; A:0.13; D:0.1; S:0.08; N:0.07; G:0.03; K:0.01	71
396	F:0.8; L:0.15; M:0.03; K:0.01	71
400	L:0.35; I:0.28; M:0.21; V:0.13; Y:0.01; S:0.01	71
403	L:0.97; K:0.01; V:0.01	71
407	L:0.8; I:0.15; V:0.03; E:0.01	71
408	K:0.93; R:0.03; L:0.01; E:0.01; A:0.01	71
414	D:0.46; E:0.33; N:0.06; G:0.06; Q:0.03; S:0.03; H:0.01; K:0.01	67
421	E:0.39; D:0.2; L:0.16; G:0.06; V:0.04; N:0.04; S:0.03; P:0.01; T:0.01; M:0.01; Q:0.01; H:0.01; A:0.01	70
441	L:0.99; I:0.01	71
449	L:1.0	71
454	I:0.75; L:0.08; K:0.08; V:0.03; M:0.03; R:0.01; Q:0.01	71
463	L:0.65; M:0.2; H:0.1; I:0.03; Q:0.03	71
471	Q:0.39; E:0.18; K:0.08; M:0.08; L:0.08; I:0.07; R:0.03; V:0.03; N:0.01; A:0.01; H:0.01	71
478	E:0.46; R:0.18; L:0.17; K:0.11; Q:0.03; I:0.01; A:0.01; M:0.01	71
479	R:0.28; Q:0.25; K:0.15; E:0.14; L:0.07; A:0.04; S:0.01; D:0.01; V:0.01; I:0.01	71
489	K:0.3; L:0.27; R:0.21; E:0.1; I:0.04; Q:0.04; V:0.03; A:0.01	71
499	L:0.99; F:0.01	71
510	L:0.94; R:0.03; V:0.01; W:0.01	71
513	L:0.65; I:0.13; A:0.08; V:0.07; T:0.03; C:0.01; N:0.01; F:0.01	71
514	I:0.61; V:0.17; L:0.14; M:0.04; F:0.01; K:0.01; Y:0.01	71
521	L:0.38; Q:0.21; I:0.14; K:0.11; V:0.04; A:0.03; T:0.03; E:0.03; F:0.01; S:0.01	71
523	L:0.65; M:0.2; I:0.08; R:0.03; A:0.03; T:0.01	71
527	M:0.55; L:0.27; F:0.17; G:0.01	71
533	Q:0.42; A:0.17; M:0.11; H:0.11; R:0.11; L:0.03; K:0.01; V:0.01; I:0.01	71
537	Q:0.37; N:0.32; K:0.08; I:0.07; R:0.06; M:0.04; L:0.03; S:0.01; H:0.01	71
545	L:1.0	70
549	N:0.37; E:0.25; S:0.12; D:0.07; Q:0.04; T:0.03; R:0.03; G:0.03; A:0.03; P:0.01	67
550	V:0.23; S:0.19; T:0.16; N:0.13; P:0.08; I:0.03; K:0.03; A:0.03; G:0.03; L:0.03; R:0.03; D:0.03	64
552	S:0.36; Q:0.18; G:0.09; N:0.08; A:0.06; T:0.06; R:0.05; L:0.03; K:0.03; P:0.03; D:0.02; V:0.02	66
603	S:0.25; P:0.25; A:0.13; N:0.13; L:0.13; E:0.13	8
613	L:0.32; I:0.2; E:0.17; M:0.15; Q:0.11; S:0.03; D:0.01	71
617	Y:0.46; N:0.19; E:0.1; R:0.04; L:0.04; D:0.03; H:0.03; Q:0.03; F:0.01; K:0.01; S:0.01; A:0.01; G:0.01; M:0.01	70
620	I:0.81; L:0.11; V:0.06; M:0.01	70
622	E:0.43; K:0.26; A:0.1; R:0.07; G:0.03; D:0.03; S:0.03; T:0.01; M:0.01; L:0.01; N:0.01	70
623	L:0.64; I:0.33; V:0.03	70
625	E:0.27; K:0.23; G:0.21; Q:0.1; R:0.07; A:0.04; D:0.03; L:0.01; N:0.01; S:0.01	70
627	L:1.0	70
628	L:0.99; I:0.01	70
640	L:0.64; F:0.23; Y:0.04; V:0.03; M:0.03; Q:0.03	70
644	S:0.3; Q:0.3; N:0.15; E:0.15; L:0.05; T:0.05	20
651	S:0.99; G:0.01	70
652	V:0.34; I:0.31; T:0.2; L:0.09; A:0.06	70
653	L:0.74; I:0.14; T:0.04; V:0.04; F:0.01; M:0.01	70
655	L:0.49; K:0.34; R:0.11; M:0.03; A:0.01; I:0.01	70
657	L:0.76; I:0.19; V:0.06	70
674	S:0.47; D:0.37; P:0.05; N:0.05; E:0.05	19
692	M:0.46; I:0.3; L:0.17; V:0.04; F:0.03	70
694	L:0.76; I:0.13; M:0.06; F:0.03; V:0.03	70
705	L:0.5; I:0.21; V:0.13; M:0.07; Y:0.06; F:0.01; T:0.01	70
714	L:0.41; Q:0.21; V:0.17; I:0.13; C:0.04; E:0.03	70
722	L:0.56; I:0.36; V:0.09	70
723	S:0.41; C:0.24; A:0.19; G:0.06; V:0.06; I:0.03; M:0.01	70
727	L:0.7; I:0.13; V:0.1; F:0.06; A:0.01	70
728	L:0.59; T:0.11; N:0.1; M:0.04; R:0.04; V:0.03; W:0.03; Y:0.03; H:0.01; S:0.01	70
732	F:0.52; L:0.41; M:0.04; A:0.01; I:0.01	69
744	L:0.45; S:0.2; P:0.14; F:0.06; E:0.03; V:0.03; A:0.03; I:0.03; N:0.02; M:0.02	66
748	S:0.65; A:0.12; C:0.07; R:0.04; V:0.03; Q:0.03; E:0.01; T:0.01; K:0.01; I:0.01	69
752	A:0.33; V:0.2; L:0.19; I:0.11; C:0.06; M:0.06; S:0.03; Y:0.01; F:0.01	70
755	V:0.56; I:0.41; L:0.01; T:0.01	70
757	I:0.5; L:0.4; V:0.09; A:0.01	70
763	K:0.37; L:0.33; R:0.09; Q:0.07; H:0.06; Y:0.04; N:0.03; S:0.01	70
764	L:0.41; F:0.21; V:0.21; I:0.1; T:0.04; M:0.01	70
767	F:0.5; L:0.39; I:0.07; M:0.03; V:0.01	70
771	I:0.51; L:0.27; V:0.17; M:0.03; T:0.01	70
772	V:0.49; R:0.1; Y:0.06; E:0.06; M:0.06; T:0.04; K:0.04; Q:0.04; H:0.04; D:0.03; I:0.01; F:0.01; L:0.01	70
775	F:0.77; L:0.11; Y:0.06; V:0.04; I:0.01	70
777	S:0.36; G:0.27; E:0.21; A:0.1; Q:0.03; M:0.01; C:0.01	70
778	F:0.84; V:0.06; L:0.03; M:0.03; W:0.01; S:0.01; I:0.01	70
779	L:0.99; S:0.01	70
781	V:0.54; T:0.17; S:0.1; A:0.07; E:0.04; I:0.03; M:0.01; N:0.01; W:0.01	70
784	P:0.43; N:0.24; K:0.17; E:0.06; S:0.03; D:0.03; Q:0.03; A:0.01	70
795	L:0.71; I:0.04; V:0.04; T:0.03; N:0.03; S:0.03; G:0.03; K:0.03; M:0.01; F:0.01; C:0.01; R:0.01	70
804	W:0.54; L:0.31; F:0.13; Y:0.01	70
831	I:0.87; M:0.07; L:0.04; A:0.01	70
836	L:0.84; M:0.1; F:0.04; Y:0.01	70
841	Y:0.38; L:0.36; F:0.1; V:0.06; I:0.06; D:0.03; N:0.01	69
Actin related protein Class 6
CTG position in alignment	amino acid distribution	total number of amino acids
11	L:0.47; I:0.33; V:0.1; F:0.09; M:0.01	70
13	I:0.71; L:0.17; V:0.09; M:0.01; F:0.01	70
19	E:0.53; N:0.17; T:0.1; S:0.09; A:0.03; K:0.03; Q:0.03; D:0.01; R:0.01	70
20	I:0.83; V:0.16; L:0.01	70
25	S:0.36; A:0.29; N:0.17; T:0.06; Y:0.01; M:0.01; K:0.01; G:0.01; V:0.01; D:0.01; P:0.01; I:0.01	69
39	N:0.21; Q:0.13; L:0.1; D:0.1; T:0.09; S:0.09; V:0.06; E:0.04; R:0.04; A:0.04; W:0.01; F:0.01; K:0.01; C:0.01; H:0.01	67
40	E:0.24; S:0.23; K:0.21; D:0.1; N:0.06; G:0.04; V:0.04; T:0.01; A:0.01; H:0.01; P:0.01; R:0.01	70
41	T:0.21; K:0.16; E:0.09; A:0.09; N:0.09; S:0.06; R:0.06; V:0.04; D:0.04; Q:0.04; M:0.04; I:0.03; L:0.03; P:0.01; G:0.01	70
43	F:0.26; L:0.19; I:0.13; Y:0.09; H:0.07; K:0.07; T:0.04; R:0.03; N:0.03; Q:0.03; A:0.01; P:0.01; S:0.01; E:0.01; V:0.01	70
46	L:0.4; Q:0.19; P:0.14; T:0.06; N:0.04; R:0.03; H:0.03; I:0.03; Y:0.01; F:0.01; D:0.01; E:0.01; A:0.01; S:0.01	70
49	L:0.5; I:0.44; V:0.03; F:0.03	70
62	L:0.53; I:0.34; V:0.11; F:0.01	70
66	I:0.3; Y:0.2; L:0.17; V:0.11; F:0.09; M:0.07; T:0.03; H:0.01; A:0.01	70
83	S:0.87; A:0.06; T:0.04; N:0.01; V:0.01	70
85	I:0.41; V:0.27; L:0.17; A:0.09; C:0.03; M:0.03	70
86	T:0.27; Q:0.19; V:0.14; I:0.1; L:0.07; N:0.06; S:0.06; H:0.04; Y:0.03; F:0.01; M:0.01; A:0.01	70
87	F:0.63; I:0.27; V:0.04; Y:0.03; Q:0.01; L:0.01	70
93	L:0.41; Q:0.29; K:0.14; H:0.06; S:0.03; F:0.03; Y:0.01; N:0.01; R:0.01	70
96	L:0.97; C:0.03	70
98	S:0.71; L:0.16; Q:0.09; N:0.03; T:0.01	70
101	L:0.56; T:0.27; I:0.06; V:0.04; M:0.03; S:0.01; A:0.01; C:0.01	70
110	F:0.49; L:0.46; M:0.03; I:0.01; P:0.01	70
117	N:0.67; L:0.33	3
122	S:0.33; D:0.29; V:0.08; Q:0.08; E:0.06; L:0.04; I:0.04; G:0.02; K:0.02; F:0.02; N:0.02; P:0.02	52
123	E:0.43; P:0.15; D:0.1; G:0.08; T:0.07; S:0.05; N:0.05; H:0.05; F:0.02; A:0.02	61
124	F:0.46; L:0.13; K:0.13; N:0.08; D:0.05; Q:0.03; R:0.03; Y:0.03; E:0.03; T:0.02; H:0.02	63
125	D:0.33; N:0.13; K:0.13; S:0.08; T:0.05; G:0.05; V:0.05; P:0.03; Q:0.03; F:0.03; H:0.03; L:0.03; R:0.02; I:0.02; E:0.02	64
127	F:0.32; S:0.11; E:0.11; V:0.08; I:0.08; N:0.06; L:0.06; W:0.05; R:0.03; D:0.03; K:0.03; P:0.02; H:0.02	63
128	D:0.44; N:0.09; L:0.09; F:0.08; E:0.08; Q:0.06; A:0.03; S:0.03; G:0.03; K:0.03; I:0.02; W:0.02	64
129	L:0.31; T:0.11; P:0.11; S:0.09; N:0.09; I:0.07; K:0.07; V:0.04; G:0.04; A:0.04; Q:0.02; H:0.02	55
130	K:0.27; D:0.13; S:0.12; N:0.12; E:0.08; G:0.08; T:0.06; H:0.06; Q:0.02; L:0.02; A:0.02; W:0.02; I:0.02	52
132	G:0.23; D:0.15; S:0.13; T:0.11; P:0.09; L:0.09; F:0.08; N:0.06; E:0.02; I:0.02; W:0.02	53
138	L:0.75; S:0.25	4
150	D:0.5; S:0.33; N:0.17	6
151	D:0.34; G:0.29; E:0.13; N:0.09; S:0.06; K:0.04; I:0.03; T:0.01; Q:0.01	70
153	H:0.61; N:0.14; D:0.09; S:0.06; A:0.03; E:0.03; K:0.01; G:0.01; R:0.01	70
154	L:0.99; V:0.01	70
155	V:0.44; I:0.33; T:0.14; L:0.09	70
156	L:0.49; A:0.24; V:0.1; Y:0.1; T:0.03; I:0.01; M:0.01; F:0.01	70
159	T:0.47; S:0.31; Q:0.09; M:0.04; P:0.04; A:0.01; L:0.01; Y:0.01	70
161	M:0.41; F:0.36; L:0.09; Y:0.07; V:0.04; I:0.03	70
163	L:0.76; I:0.14; F:0.04; Y:0.03; M:0.03	70
166	L:0.84; F:0.1; I:0.03; C:0.01; V:0.01	70
182	S:0.63; E:0.14; K:0.07; Q:0.04; N:0.04; T:0.04; H:0.01; G:0.01	70
183	L:0.44; Y:0.39; M:0.11; C:0.03; F:0.01; I:0.01	70
189	A:0.7; P:0.16; S:0.09; G:0.04; E:0.01	70
190	S:0.36; G:0.17; V:0.17; Q:0.11; A:0.11; N:0.03; F:0.03; E:0.01	70
191	F:0.43; L:0.41; Y:0.13; V:0.03	70
195	N:0.3; S:0.18; G:0.09; Y:0.09; A:0.09; I:0.07; L:0.05; T:0.05; D:0.04; V:0.04	56
199	D:0.27; N:0.2; G:0.2; L:0.13; K:0.07; V:0.07; E:0.07	15
212	Y:0.46; S:0.13; A:0.08; L:0.08; I:0.08; V:0.04; Q:0.04; E:0.04; K:0.04	24
236	T:0.26; K:0.19; I:0.07; Q:0.07; E:0.07; S:0.07; D:0.04; N:0.04; G:0.04; A:0.04; V:0.04; Y:0.04; L:0.04	27
241	S:0.21; L:0.18; K:0.14; N:0.11; I:0.11; P:0.07; G:0.04; D:0.04; V:0.04; A:0.04; R:0.04	28
248	N:0.26; D:0.15; S:0.11; A:0.11; K:0.11; V:0.11; E:0.07; P:0.04; T:0.04	27
258	L:0.96; M:0.01; V:0.01; F:0.01	70
273	I:0.64; L:0.27; V:0.07; Y:0.01	70
276	V:0.29; I:0.27; Q:0.09; K:0.07; R:0.06; C:0.04; S:0.04; L:0.04; T:0.04; N:0.03; M:0.03	70
285	L:0.73; M:0.14; F:0.09; V:0.01; C:0.01; I:0.01	70
292	L:0.91; I:0.04; M:0.01; F:0.01; V:0.01	70
295	L:0.64; Y:0.17; F:0.09; V:0.06; I:0.01; M:0.01; W:0.01	70
296	L:0.96; M:0.03; F:0.01	70
300	I:0.54; L:0.31; V:0.14	70
301	S:0.97; A:0.01; T:0.01	70
308	M:0.51; S:0.23; T:0.19; A:0.06; V:0.01	70
311	T:0.6; P:0.31; S:0.04; A:0.01; M:0.01; L:0.01	70
312	I:0.69; V:0.11; L:0.1; F:0.03; M:0.03; Y:0.01; S:0.01; A:0.01	70
313	L:0.94; I:0.04; V:0.01	70
322	C:0.49; L:0.36; S:0.04; M:0.04; T:0.03; V:0.01; I:0.01; F:0.01	70
326	P:0.92; S:0.08	36
333	L:0.5; F:0.46; I:0.01; V:0.01; M:0.01	70
334	K:0.47; Q:0.19; A:0.07; H:0.06; R:0.06; N:0.04; S:0.03; G:0.03; D:0.03; E:0.01; L:0.01	70
335	K:0.2; N:0.2; S:0.11; T:0.09; H:0.09; A:0.06; R:0.06; L:0.04; D:0.03; M:0.03; E:0.03; I:0.03; Q:0.01; V:0.01; C:0.01	70
337	D:0.17; K:0.16; E:0.13; N:0.1; Q:0.09; S:0.07; L:0.06; H:0.06; M:0.04; A:0.04; T:0.03; G:0.01; I:0.01; V:0.01	69
339	L:0.37; D:0.11; I:0.11; S:0.11; N:0.11; H:0.05; R:0.05; M:0.05; T:0.05	19
344	K:0.27; T:0.13; P:0.13; R:0.13; D:0.13; N:0.07; S:0.07; L:0.07	15
363	A:0.24; S:0.17; K:0.11; M:0.1; V:0.09; I:0.09; R:0.06; E:0.04; Q:0.03; T:0.03; G:0.01; C:0.01; P:0.01	70
364	C:0.29; V:0.24; L:0.23; I:0.13; K:0.04; T:0.03; A:0.03; R:0.01	70
367	V:0.84; I:0.11; A:0.03; L:0.01	70
368	L:1.0	70
380	T:0.3; L:0.26; I:0.16; Q:0.11; A:0.03; R:0.03; M:0.03; V:0.03; H:0.01; K:0.01; Y:0.01; E:0.01	70
391	V:0.76; L:0.09; I:0.04; T:0.04; A:0.03; P:0.01; S:0.01; M:0.01	70
394	P:0.37; K:0.19; D:0.13; E:0.1; R:0.06; N:0.06; Q:0.03; S:0.03; M:0.02	62
399	S:0.31; P:0.1; K:0.1; T:0.1; V:0.07; Q:0.06; L:0.06; G:0.04; E:0.04; D:0.03; I:0.01; A:0.01; M:0.01; N:0.01	67
401	L:0.35; K:0.18; T:0.07; V:0.07; P:0.07; E:0.05; S:0.05; R:0.03; D:0.03; I:0.03; F:0.02; N:0.02; A:0.02; Q:0.02	60
402	P:0.44; L:0.19; R:0.07; S:0.07; E:0.04; N:0.04; D:0.04; G:0.04; A:0.04; V:0.02; T:0.02	54
443	L:0.6; I:0.36; V:0.04	70
444	K:0.34; T:0.3; R:0.09; L:0.04; V:0.04; A:0.04; E:0.03; I:0.03; N:0.03; S:0.03; Q:0.03	70
445	L:1.0	70
449	R:0.57; L:0.4; V:0.01; I:0.01	70
451	T:0.4; S:0.39; A:0.16; L:0.01; M:0.01; V:0.01; Q:0.01	70
455	T:0.59; S:0.14; L:0.1; A:0.07; V:0.06; I:0.01; G:0.01; C:0.01	70
456	F:0.5; L:0.26; Y:0.14; I:0.1	70
478	L:0.25; V:0.2; I:0.15; M:0.1; T:0.05; H:0.05; S:0.05; P:0.05; G:0.05; A:0.05	20
481	N:0.52; S:0.29; T:0.14; Q:0.05	21
482	I:0.31; A:0.19; L:0.16; N:0.09; S:0.06; V:0.06; T:0.06; M:0.03; R:0.02; Q:0.02	64
483	L:0.28; P:0.22; T:0.16; N:0.13; S:0.06; I:0.05; H:0.03; Q:0.02; R:0.02; Y:0.02; K:0.02; G:0.02	64
487	I:0.51; L:0.44; N:0.01; G:0.01; V:0.01	70
492	L:0.49; V:0.29; K:0.06; I:0.06; M:0.04; Q:0.03; A:0.01; H:0.01; N:0.01	70
495	S:0.81; C:0.11; A:0.06; L:0.01	70
496	I:0.54; L:0.4; V:0.03; E:0.01; T:0.01	70
499	C:0.36; L:0.33; V:0.19; S:0.06; I:0.04; D:0.03	70
502	I:0.33; L:0.26; V:0.19; A:0.07; P:0.06; T:0.03; E:0.01; F:0.01; Q:0.01; S:0.01; D:0.01	70
503	V:0.24; L:0.23; T:0.19; I:0.19; A:0.1; F:0.03; D:0.01; S:0.01	70
506	L:0.91; I:0.04; G:0.01; M:0.01; V:0.01	70
507	L:0.64; M:0.31; I:0.04	70
508	V:0.49; S:0.29; C:0.06; I:0.06; A:0.04; L:0.03; M:0.03; F:0.01	70
509	A:0.41; G:0.24; S:0.23; N:0.07; L:0.03; Q:0.01	70
513	C:0.46; L:0.23; V:0.13; I:0.1; A:0.03; F:0.03; T:0.01; N:0.01	70
523	L:0.51; I:0.36; M:0.07; F:0.03; T:0.01; V:0.01	70
526	F:0.9; L:0.04; Y:0.03; M:0.01; I:0.01	70
528	E:0.23; Q:0.19; T:0.17; S:0.16; K:0.07; D:0.06; A:0.04; R:0.03; H:0.03; N:0.01; G:0.01	70
530	L:0.86; I:0.11; V:0.03	70
532	T:0.21; S:0.2; A:0.19; K:0.11; N:0.07; G:0.06; R:0.04; M:0.03; D:0.03; Y:0.01; H:0.01; I:0.01; Q:0.01	70
534	L:0.97; I:0.01; V:0.01	70
536	R:0.44; K:0.34; P:0.04; I:0.04; S:0.04; Q:0.03; E:0.01; V:0.01; A:0.01; L:0.01	70
538	L:0.64; C:0.14; I:0.1; V:0.07; A:0.03; F:0.01	70
540	T:0.41; S:0.19; V:0.13; I:0.1; Q:0.07; D:0.03; E:0.03; A:0.03; G:0.01	70
543	T:0.24; K:0.14; D:0.11; V:0.09; S:0.09; H:0.06; L:0.06; N:0.06; E:0.04; Q:0.04; I:0.03; F:0.03; G:0.01	70
548	V:0.27; D:0.19; L:0.14; I:0.09; E:0.09; K:0.06; P:0.04; N:0.04; S:0.03; Q:0.03; C:0.01; F:0.01	70
562	L:0.48; E:0.28; T:0.13; I:0.03; D:0.01; F:0.01; K:0.01; S:0.01; V:0.01; H:0.01	69
575	D:0.35; E:0.19; S:0.12; G:0.1; T:0.06; N:0.04; A:0.04; P:0.03; K:0.03; H:0.01; Q:0.01; C:0.01	69
578	R:0.23; K:0.16; L:0.13; E:0.09; N:0.09; Q:0.07; D:0.06; Y:0.04; S:0.03; I:0.03; W:0.03; G:0.03; H:0.01; M:0.01	70
593	Y:0.34; F:0.31; L:0.13; D:0.06; E:0.06; M:0.03; H:0.03; N:0.01; A:0.01; Q:0.01	70
600	P:0.21; S:0.19; A:0.16; V:0.14; L:0.14; T:0.04; I:0.03; E:0.03; F:0.03; W:0.01; G:0.01	70
604	Q:0.47; T:0.44; S:0.03; R:0.01; A:0.01; I:0.01; F:0.01	70
611	Q:0.49; N:0.21; K:0.13; E:0.06; L:0.04; M:0.03; I:0.01; S:0.01; T:0.01	70
614	I:0.44; L:0.22; D:0.12; V:0.07; M:0.05; K:0.05; T:0.02; E:0.02	41
Actin related protein Class 7
CTG position in alignment	amino acid distribution	total number of amino acids
18	Y:0.23; L:0.2; T:0.15; F:0.12; P:0.06; S:0.06; N:0.05; D:0.05; M:0.03; V:0.02; H:0.02; I:0.02	65
19	T:0.28; N:0.2; D:0.12; E:0.11; S:0.09; Q:0.05; G:0.05; A:0.03; H:0.03; M:0.02; P:0.02; I:0.02	65
25	I:0.88; V:0.08; L:0.05	66
29	S:0.68; T:0.12; Q:0.06; A:0.05; K:0.03; G:0.03; N:0.03	66
37	F:0.82; L:0.12; V:0.03; I:0.02; Y:0.02	66
39	N:0.44; S:0.29; T:0.12; D:0.03; I:0.03; G:0.03; H:0.02; C:0.02; Q:0.02; R:0.02	66
42	L:0.73; I:0.09; T:0.06; A:0.03; Q:0.02; M:0.02; S:0.02; V:0.02; N:0.02; Y:0.02	66
44	S:0.44; Q:0.38; K:0.06; T:0.03; E:0.03; D:0.03; Y:0.02; N:0.02	66
45	L:0.46; C:0.31; V:0.15; S:0.03; I:0.03; G:0.01	67
47	F:0.4; I:0.37; L:0.1; C:0.06; M:0.03; V:0.03	67
56	V:0.21; I:0.2; S:0.2; A:0.11; M:0.08; Y:0.07; L:0.05; N:0.02; T:0.02; Q:0.02; H:0.02; R:0.02	61
59	D:0.18; S:0.18; T:0.16; K:0.15; P:0.09; N:0.07; E:0.04; A:0.03; R:0.03; G:0.03; M:0.01; Q:0.01	67
87	D:0.35; T:0.25; K:0.09; L:0.08; E:0.08; Y:0.03; P:0.03; V:0.02; I:0.02; N:0.02; M:0.02; R:0.02; G:0.02	65
89	E:0.31; D:0.15; I:0.15; N:0.09; A:0.07; S:0.07; Q:0.04; L:0.03; M:0.01; K:0.01; H:0.01; G:0.01; T:0.01	67
90	M:0.49; I:0.15; L:0.09; D:0.07; Q:0.04; V:0.04; P:0.03; F:0.03; H:0.01; K:0.01; N:0.01	67
91	L:0.25; I:0.16; E:0.1; D:0.1; M:0.04; P:0.04; A:0.04; S:0.04; Q:0.04; V:0.03; T:0.03; H:0.03; N:0.03; R:0.01; C:0.01	67
96	E:0.48; S:0.15; D:0.11; K:0.07; L:0.07; F:0.07; A:0.04	27
97	K:0.41; N:0.15; E:0.07; P:0.07; R:0.07; D:0.04; Q:0.04; L:0.04; A:0.04; G:0.04; H:0.04	27
110	G:0.2; P:0.18; S:0.18; D:0.08; E:0.07; A:0.05; N:0.05; R:0.03; Q:0.03; Y:0.03; K:0.03; F:0.02; T:0.02; C:0.02	60
116	L:0.36; T:0.22; I:0.18; M:0.1; K:0.07; S:0.03; V:0.01; Y:0.01	67
117	L:0.24; V:0.18; F:0.13; M:0.13; Y:0.12; I:0.07; D:0.07; P:0.03; S:0.01	67
122	L:0.55; V:0.18; I:0.16; C:0.04; M:0.03; T:0.01; A:0.01	67
129	L:0.49; I:0.3; M:0.12; T:0.03; V:0.03; A:0.03	67
131	H:0.21; Q:0.15; L:0.12; K:0.1; E:0.09; R:0.07; A:0.06; M:0.06; D:0.04; Y:0.03; P:0.03; S:0.03	67
132	Q:0.45; N:0.36; F:0.06; L:0.04; H:0.03; Y:0.01; S:0.01; I:0.01; C:0.01	67
136	I:0.37; V:0.33; L:0.18; M:0.09; A:0.01; S:0.01	67
144	Q:0.27; N:0.14; H:0.12; S:0.09; V:0.08; R:0.06; K:0.06; D:0.05; E:0.05; L:0.05; G:0.05	66
145	L:0.62; N:0.26; K:0.03; Y:0.03; E:0.03; V:0.02; S:0.02	66
146	K:0.38; G:0.14; P:0.12; Q:0.08; R:0.06; S:0.05; A:0.05; N:0.03; E:0.03; I:0.03; V:0.02; M:0.02; D:0.02	66
149	P:0.45; S:0.26; A:0.11; F:0.06; L:0.05; M:0.02; I:0.02; K:0.02; E:0.02; G:0.02	66
150	E:0.3; K:0.26; S:0.15; N:0.08; D:0.08; Q:0.06; T:0.05; G:0.02; R:0.02	66
155	L:0.37; F:0.24; Y:0.21; I:0.04; H:0.04; T:0.03; M:0.03; S:0.01; V:0.01	67
157	L:0.9; V:0.1	67
161	E:0.49; M:0.19; V:0.15; L:0.07; I:0.04; Q:0.04	67
165	N:0.64; L:0.15; T:0.06; I:0.03; S:0.03; K:0.03; F:0.03; G:0.01; H:0.01	67
182	L:0.46; I:0.31; V:0.09; M:0.06; H:0.03; T:0.01; Q:0.01; A:0.01	67
183	A:0.78; V:0.15; L:0.06; C:0.01	67
184	F:0.82; L:0.15; I:0.01; Y:0.01	67
185	E:0.63; D:0.18; G:0.09; N:0.03; C:0.03; L:0.01; Y:0.01; V:0.01	67
187	L:0.64; F:0.3; Y:0.06	67
191	V:0.43; I:0.28; L:0.13; M:0.06; A:0.04; S:0.01; Y:0.01; T:0.01	67
192	F:0.78; L:0.13; V:0.07; I:0.01	67
194	L:0.45; I:0.39; M:0.09; V:0.03; F:0.03; T:0.01	67
195	V:0.66; L:0.21; I:0.09; M:0.01; H:0.01; F:0.01	67
199	L:0.81; I:0.09; V:0.07; S:0.03	67
203	Y:0.48; L:0.45; F:0.07	67
205	M:0.36; L:0.24; C:0.12; V:0.1; Q:0.04; T:0.04; A:0.04; H:0.03; S:0.01	67
208	S:0.67; P:0.15; A:0.07; N:0.06; K:0.04	67
212	L:0.67; F:0.16; I:0.15; V:0.01	67
216	I:0.54; V:0.21; M:0.12; L:0.1; F:0.03	67
227	I:0.36; L:0.36; V:0.16; S:0.07; Y:0.01; F:0.01; N:0.01	67
232	V:0.31; Q:0.28; L:0.19; I:0.12; M:0.03; A:0.03; F:0.03	67
233	K:0.39; S:0.16; T:0.12; R:0.07; Q:0.06; Y:0.06; N:0.03; P:0.03; H:0.03; D:0.01; F:0.01; A:0.01	67
235	G:0.33; A:0.3; S:0.18; C:0.13; Y:0.04; F:0.01	67
237	V:0.28; F:0.21; L:0.13; Y:0.09; M:0.07; K:0.06; I:0.04; Q:0.03; A:0.03; C:0.01; R:0.01; G:0.01	67
239	S:0.81; N:0.1; T:0.09	67
246	L:0.78; V:0.12; A:0.06; I:0.04	67
248	L:0.45; F:0.22; Y:0.16; W:0.06; V:0.03; P:0.03; A:0.03; M:0.01	67
249	H:0.42; Q:0.4; F:0.09; K:0.03; L:0.03; E:0.01; N:0.01	67
250	V:0.45; I:0.28; A:0.1; T:0.07; L:0.03; S:0.03; C:0.03	67
253	Y:0.39; K:0.15; R:0.09; F:0.07; L:0.06; Q:0.04; S:0.04; I:0.03; A:0.03; N:0.03; H:0.03; E:0.01; T:0.01	67
254	L:0.79; I:0.07; F:0.06; Y:0.04; M:0.01; V:0.01	67
255	E:0.22; Q:0.19; K:0.16; A:0.15; S:0.06; L:0.06; T:0.06; N:0.04; R:0.01; D:0.01; G:0.01	67
256	S:0.24; K:0.16; P:0.16; E:0.09; T:0.09; R:0.06; N:0.04; G:0.04; D:0.03; H:0.03; A:0.03; L:0.01	67
257	K:0.45; R:0.11; L:0.11; M:0.08; Q:0.06; I:0.05; S:0.05; E:0.03; N:0.03; Y:0.02; T:0.02; P:0.02	65
258	I:0.21; L:0.18; T:0.16; D:0.08; G:0.06; F:0.05; E:0.05; V:0.05; S:0.03; H:0.03; N:0.03; A:0.02; Q:0.02; K:0.02; P:0.02	62
284	L:0.54; I:0.36; V:0.04; Q:0.04; M:0.04	28
286	K:0.29; S:0.25; A:0.21; R:0.11; V:0.04; I:0.04; Q:0.04; M:0.04	28
288	F:0.68; Y:0.21; L:0.07; I:0.04	28
289	Q:0.27; A:0.27; S:0.12; R:0.12; I:0.04; N:0.04; L:0.04; V:0.04; T:0.04; H:0.04	26
304	E:0.54; N:0.12; Q:0.12; A:0.08; L:0.08; P:0.04; W:0.04	26
306	M:0.43; E:0.17; D:0.17; G:0.07; L:0.03; K:0.03; V:0.03; Q:0.03; I:0.03	30
307	A:0.35; N:0.13; E:0.1; D:0.1; Y:0.1; I:0.06; F:0.03; P:0.03; S:0.03; Q:0.03; L:0.03	31
311	S:0.42; K:0.27; T:0.13; P:0.05; N:0.03; G:0.03; L:0.03; E:0.02; Q:0.02	62
312	E:0.35; D:0.16; S:0.13; R:0.11; N:0.08; K:0.05; Q:0.05; T:0.05; G:0.02; P:0.02	63
314	F:0.48; T:0.25; L:0.08; Y:0.08; V:0.06; S:0.03; D:0.02	64
323	V:0.26; Q:0.12; N:0.11; T:0.08; I:0.08; S:0.06; A:0.06; Y:0.05; H:0.05; M:0.05; R:0.05; L:0.03; D:0.02; K:0.02	66
331	L:0.57; I:0.4; M:0.03	67
338	M:0.55; I:0.18; S:0.12; L:0.05; T:0.05; C:0.02; F:0.02; V:0.02; A:0.02	66
339	L:0.82; I:0.06; V:0.04; G:0.03; T:0.01; N:0.01; S:0.01	67
343	E:0.27; D:0.17; P:0.16; L:0.13; I:0.09; N:0.05; Q:0.03; Y:0.03; V:0.03; K:0.02; S:0.02; T:0.02	64
346	L:0.6; Y:0.12; P:0.07; I:0.07; S:0.05; V:0.04; A:0.04; F:0.02	57
347	Q:0.26; I:0.16; S:0.14; D:0.11; F:0.07; G:0.07; K:0.04; E:0.04; M:0.04; N:0.02; V:0.02; L:0.02; A:0.02; T:0.02	57
348	E:0.41; L:0.16; D:0.09; P:0.09; I:0.07; A:0.07; K:0.02; S:0.02; N:0.02; V:0.02; Q:0.02; M:0.02	56
349	L:0.36; Y:0.14; V:0.13; D:0.09; N:0.05; P:0.05; S:0.04; Q:0.04; I:0.04; A:0.02; E:0.02; H:0.02; T:0.02	56
351	R:0.3; K:0.14; H:0.13; S:0.09; Q:0.07; A:0.05; N:0.05; T:0.04; E:0.04; P:0.04; G:0.04; D:0.02	56
352	Y:0.36; E:0.11; N:0.09; V:0.09; L:0.06; A:0.04; I:0.04; Q:0.04; T:0.04; K:0.04; P:0.02; D:0.02; F:0.02; H:0.02	47
353	Y:0.4; F:0.11; H:0.11; L:0.09; A:0.09; N:0.04; P:0.04; I:0.02; Q:0.02; T:0.02; R:0.02; E:0.02; S:0.02	47
356	Q:0.55; V:0.17; Y:0.07; K:0.05; P:0.05; S:0.02; A:0.02; T:0.02; N:0.02; L:0.02	42
357	A:0.33; S:0.21; Q:0.19; P:0.05; T:0.05; L:0.05; M:0.02; I:0.02; R:0.02; N:0.02; G:0.02	42
358	D:0.35; E:0.23; H:0.1; R:0.05; N:0.05; L:0.05; A:0.05; I:0.03; Q:0.03; Y:0.03; P:0.03; K:0.03	40
359	I:0.3; Q:0.24; L:0.14; S:0.08; M:0.08; P:0.05; Y:0.03; N:0.03; F:0.03; K:0.03	37
365	E:0.52; Q:0.14; S:0.1; L:0.05; M:0.05; P:0.05; H:0.05; N:0.05	21
377	S:0.33; P:0.17; N:0.17; T:0.17; Y:0.17	6
379	N:0.38; Q:0.25; S:0.13; P:0.13; Y:0.13	8
416	L:0.44; A:0.15; Q:0.11; I:0.07; F:0.07; P:0.07; D:0.04; Y:0.04	27
421	Q:0.42; L:0.35; A:0.08; I:0.08; N:0.04; T:0.04	26
426	T:0.41; Q:0.1; A:0.1; K:0.1; L:0.07; V:0.07; P:0.03; I:0.03; G:0.03; E:0.03	29
428	L:0.33; I:0.15; D:0.12; T:0.09; K:0.09; N:0.06; F:0.03; A:0.03; Y:0.03; E:0.03; P:0.03	33
432	P:0.3; M:0.13; T:0.1; I:0.1; K:0.1; D:0.08; L:0.08; N:0.05; S:0.05; G:0.03	40
436	L:0.66; M:0.11; K:0.06; Q:0.06; S:0.02; H:0.02; N:0.02; T:0.02; Y:0.02	47
437	L:0.32; Y:0.13; V:0.11; E:0.06; T:0.06; D:0.06; S:0.05; F:0.05; N:0.05; M:0.05; A:0.02; I:0.02; Q:0.02; R:0.02	63
443	L:0.5; D:0.14; Q:0.09; H:0.06; V:0.05; E:0.03; N:0.03; R:0.03; I:0.02; K:0.02; M:0.02; S:0.02; T:0.02	66
444	P:0.45; F:0.21; L:0.15; Y:0.11; K:0.03; V:0.03; I:0.02	66
450	K:0.33; N:0.13; A:0.13; P:0.07; T:0.07; W:0.07; L:0.07; G:0.07; S:0.07	15
451	L:0.31; T:0.19; F:0.13; N:0.13; I:0.13; P:0.06; D:0.06	16
464	I:0.44; L:0.33; V:0.17; G:0.02; T:0.02; N:0.02	52
490	E:0.5; L:0.25; T:0.13; A:0.06; V:0.06	16
492	L:0.67; G:0.17; H:0.17	6
514	G:0.41; S:0.27; Q:0.09; A:0.09; D:0.05; N:0.05; H:0.05	22
518	L:0.46; C:0.38; I:0.08; V:0.05; G:0.02; N:0.02	65
521	L:0.6; F:0.2; I:0.12; N:0.03; M:0.02; V:0.02; P:0.02	65
524	Y:0.29; L:0.25; S:0.15; M:0.06; F:0.06; K:0.06; N:0.03; A:0.03; G:0.03; T:0.02; H:0.02	65
525	L:0.48; A:0.27; S:0.17; T:0.02; N:0.02; C:0.02; G:0.02; V:0.02	64
526	F:0.49; L:0.3; I:0.13; M:0.03; G:0.02; S:0.02; V:0.02	63
530	L:0.64; I:0.09; P:0.06; S:0.06; Y:0.03; V:0.03; R:0.03; T:0.03; H:0.03	33
538	E:0.52; S:0.1; K:0.1; A:0.06; T:0.06; G:0.03; N:0.03; D:0.03; R:0.03; L:0.03	31
541	L:0.81; A:0.06; S:0.03; E:0.03; N:0.03; I:0.03	31
544	L:0.68; I:0.16; E:0.06; D:0.03; T:0.03; N:0.03	31
562	N:0.48; I:0.12; L:0.08; P:0.08; G:0.08; T:0.04; A:0.04; S:0.04; M:0.04	25
568	N:0.46; G:0.12; I:0.08; L:0.08; T:0.08; A:0.08; D:0.04; S:0.04; K:0.04	26
570	L:0.41; S:0.22; N:0.15; G:0.15; R:0.07	27
572	T:0.29; L:0.14; G:0.14; S:0.1; C:0.1; V:0.1; K:0.05; I:0.05; M:0.05	21
573	S:0.24; G:0.24; N:0.1; V:0.1; P:0.1; A:0.05; Q:0.05; L:0.05; Y:0.05; M:0.05	21
583	S:0.38; G:0.15; L:0.15; A:0.08; P:0.08; E:0.08; D:0.08	13
619	G:0.28; S:0.16; Q:0.14; N:0.12; A:0.09; L:0.07; P:0.05; T:0.05; I:0.02; H:0.02	43
632	S:0.27; A:0.27; G:0.18; M:0.06; L:0.06; I:0.03; T:0.03; Q:0.03; V:0.03; E:0.03	33
633	S:0.25; Q:0.17; A:0.15; G:0.08; T:0.06; P:0.06; H:0.06; N:0.04; L:0.04; V:0.02; M:0.02; K:0.02; R:0.02	48
634	S:0.42; N:0.26; T:0.12; A:0.06; L:0.04; Q:0.04; K:0.02; R:0.02; I:0.02	50
636	N:0.25; L:0.18; S:0.11; F:0.11; Y:0.09; T:0.08; I:0.06; A:0.05; V:0.03; G:0.02; P:0.02; H:0.02	65
642	I:0.42; V:0.37; L:0.12; T:0.04; N:0.03; M:0.01	67
645	L:0.27; A:0.16; Q:0.13; E:0.12; S:0.09; T:0.04; D:0.04; N:0.04; I:0.03; K:0.03; M:0.01; G:0.01	67
646	L:0.99; I:0.01	67
647	L:0.91; F:0.04; C:0.01; V:0.01; E:0.01	67
650	I:0.51; V:0.43; T:0.04; L:0.01	67
658	L:0.7; A:0.07; N:0.06; F:0.06; G:0.04; S:0.03; Y:0.01; H:0.01	67
659	I:0.49; L:0.21; A:0.18; V:0.07; T:0.03; G:0.01	67
662	L:0.55; M:0.27; F:0.09; V:0.04; I:0.04	67
666	I:0.63; L:0.21; V:0.16	67
667	I:0.6; L:0.16; V:0.13; C:0.04; A:0.03; K:0.01; H:0.01	67
670	L:0.79; I:0.13; V:0.03; M:0.03; F:0.01	67
672	I:0.28; R:0.21; A:0.15; V:0.07; L:0.07; K:0.06; Y:0.06; M:0.04; Q:0.03; N:0.01	67
673	R:0.28; L:0.21; Q:0.1; S:0.1; F:0.09; T:0.06; Y:0.04; M:0.03; I:0.03; A:0.03; K:0.01	67
676	Q:0.49; D:0.15; K:0.15; N:0.07; T:0.06; S:0.04; H:0.01; M:0.01	67
703	L:0.4; I:0.18; P:0.14; H:0.09; S:0.03; T:0.03; Y:0.03; Q:0.02; K:0.02; E:0.02; V:0.02; F:0.02; R:0.02	65
706	F:0.36; Y:0.25; G:0.09; T:0.09; N:0.07; L:0.06; S:0.06; H:0.01	67
711	M:0.19; I:0.16; V:0.16; L:0.15; T:0.12; K:0.04; Q:0.03; S:0.03; H:0.03; N:0.03; R:0.01; Y:0.01; P:0.01	67
716	F:0.45; I:0.23; L:0.18; N:0.06; S:0.03; A:0.02; V:0.02; Y:0.02	66
717	Q:0.45; G:0.25; A:0.1; S:0.07; D:0.06; E:0.04; L:0.01	67
720	L:0.4; I:0.18; Q:0.15; N:0.06; F:0.06; V:0.06; T:0.04; M:0.03; K:0.01	67
723	V:0.24; S:0.19; C:0.18; T:0.1; L:0.09; N:0.07; A:0.06; G:0.04; M:0.01	67
725	L:0.58; M:0.37; I:0.03; F:0.01	67
728	L:0.48; M:0.42; S:0.04; F:0.03; C:0.01; I:0.01	67
732	N:0.29; E:0.25; S:0.13; D:0.11; G:0.05; T:0.03; A:0.03; K:0.03; Y:0.02; L:0.02; Q:0.02; V:0.02; H:0.02	63
733	L:0.43; N:0.15; D:0.13; F:0.12; S:0.08; A:0.03; V:0.02; I:0.02; T:0.02	60
740	N:0.45; S:0.3; D:0.15; A:0.05; G:0.05	20
742	A:0.45; V:0.2; L:0.1; S:0.1; I:0.05; T:0.05; M:0.05	20
752	W:0.28; K:0.25; L:0.1; N:0.04; H:0.04; E:0.04; Q:0.04; S:0.04; I:0.04; A:0.04; V:0.01; P:0.01; D:0.01	67
759	Y:0.88; F:0.05; S:0.03; E:0.02; L:0.02; W:0.02	66
760	E:0.68; L:0.11; D:0.06; Q:0.03; K:0.03; N:0.02; A:0.02; F:0.02; R:0.02; S:0.02; T:0.02	66
763	P:0.33; R:0.33; L:0.33	3
767	L:0.58; N:0.09; F:0.08; Q:0.08; M:0.06; H:0.06; A:0.02; R:0.02; Y:0.02	53
Actin related protein Class 8
CTG position in alignment	amino acid distribution	total number of amino acids
50	E:0.39; L:0.22; D:0.22; S:0.11; P:0.06	18
60	S:0.55; L:0.1; D:0.1; P:0.1; Q:0.05; K:0.05; I:0.05	20
87	V:0.24; L:0.18; E:0.15; S:0.09; D:0.09; M:0.06; R:0.06; A:0.03; T:0.03; P:0.03; K:0.03	33
90	L:0.29; S:0.11; Q:0.11; T:0.09; D:0.09; E:0.06; V:0.06; P:0.06; N:0.06; M:0.03; K:0.03; I:0.03	35
98	S:0.3; E:0.19; A:0.17; D:0.09; T:0.09; K:0.04; P:0.04; I:0.02; L:0.02; R:0.02; Q:0.02	53
101	E:0.31; P:0.15; D:0.11; Q:0.09; A:0.06; F:0.04; G:0.04; M:0.04; S:0.04; K:0.04; V:0.02; L:0.02; T:0.02; Y:0.02; N:0.02	54
103	E:0.24; S:0.14; P:0.1; L:0.08; D:0.08; Q:0.08; N:0.08; H:0.06; I:0.04; M:0.04; T:0.04; V:0.02; K:0.02	51
123	D:0.28; N:0.13; E:0.13; K:0.1; S:0.08; L:0.08; T:0.05; H:0.05; G:0.03; R:0.03; A:0.03; Y:0.03	39
125	N:0.32; D:0.16; A:0.11; K:0.11; E:0.08; S:0.05; Y:0.05; T:0.05; P:0.03; I:0.03; L:0.03	38
130	G:0.24; A:0.18; S:0.15; P:0.12; D:0.09; E:0.06; Y:0.06; Q:0.03; V:0.03; N:0.03; H:0.03	34
132	D:0.21; T:0.19; E:0.12; P:0.07; G:0.07; M:0.07; S:0.07; H:0.05; K:0.05; A:0.02; Y:0.02; N:0.02; L:0.02	42
134	D:0.25; E:0.25; S:0.13; P:0.08; N:0.08; A:0.06; T:0.06; G:0.04; K:0.04	48
137	L:0.16; G:0.15; T:0.11; A:0.09; P:0.09; K:0.07; M:0.05; R:0.05; Q:0.04; S:0.04; E:0.04; D:0.04; I:0.04; N:0.02; H:0.02	55
147	P:0.23; G:0.1; E:0.1; S:0.1; K:0.08; N:0.06; A:0.06; V:0.06; R:0.05; D:0.05; Q:0.03; H:0.03; T:0.03; Y:0.02	62
148	S:0.19; A:0.16; P:0.16; T:0.14; N:0.14; G:0.07; D:0.04; E:0.04; K:0.04; L:0.02; I:0.02	57
149	T:0.18; S:0.18; K:0.14; V:0.13; G:0.13; A:0.09; R:0.04; N:0.04; P:0.02; D:0.02; L:0.02; I:0.02; E:0.02	56
150	Q:0.27; V:0.11; S:0.09; A:0.09; K:0.07; L:0.05; E:0.05; N:0.05; D:0.05; P:0.04; T:0.04; G:0.04; R:0.04; I:0.02	56
160	K:0.51; S:0.08; E:0.08; I:0.06; R:0.06; Q:0.04; D:0.04; V:0.04; A:0.02; T:0.02; L:0.02; G:0.02; P:0.02	51
161	L:0.25; K:0.18; R:0.16; P:0.12; T:0.06; S:0.06; G:0.06; E:0.04; M:0.02; A:0.02; N:0.02; V:0.02	51
168	P:0.46; A:0.2; V:0.09; Q:0.07; S:0.04; T:0.04; N:0.02; L:0.02; G:0.02; D:0.02; R:0.02	46
172	V:0.61; P:0.19; S:0.06; T:0.06; I:0.01; M:0.01; F:0.01; E:0.01; A:0.01	67
174	A:0.4; L:0.27; Q:0.09; E:0.06; S:0.03; M:0.03; T:0.03; G:0.03; D:0.01; R:0.01; K:0.01; P:0.01	67
176	L:0.42; V:0.26; I:0.13; A:0.1; T:0.06; S:0.01; M:0.01	69
177	L:0.96; A:0.01; T:0.01; P:0.01	69
182	L:0.45; E:0.38; V:0.04; I:0.03; Q:0.03; G:0.03; T:0.01; K:0.01; A:0.01	69
185	I:0.59; L:0.16; Q:0.12; V:0.03; R:0.03; M:0.03; P:0.03; K:0.01	68
191	F:0.42; L:0.23; I:0.14; M:0.12; Y:0.04; K:0.03; S:0.01	69
195	L:0.84; I:0.1; M:0.03; V:0.01; G:0.01	68
198	I:0.36; T:0.21; S:0.19; L:0.09; A:0.04; V:0.04; Q:0.03; C:0.01; Y:0.01	67
206	E:0.39; T:0.2; V:0.06; Q:0.06; S:0.06; L:0.05; K:0.03; I:0.03; P:0.03; N:0.03; D:0.03; F:0.02	64
207	N:0.56; T:0.24; H:0.1; P:0.03; A:0.03; L:0.03; K:0.01	70
208	L:0.3; G:0.24; I:0.11; A:0.1; N:0.09; K:0.06; V:0.04; P:0.01; D:0.01; H:0.01; M:0.01	70
209	P:0.26; F:0.26; L:0.23; S:0.06; Q:0.06; V:0.03; A:0.03; N:0.03; H:0.03; Y:0.01; M:0.01	70
211	T:0.34; L:0.29; F:0.19; P:0.06; A:0.04; Q:0.03; S:0.01; Y:0.01; G:0.01; I:0.01	70
213	L:0.39; S:0.33; T:0.19; G:0.01; M:0.01; V:0.01; F:0.01; A:0.01; N:0.01	69
217	I:0.36; L:0.3; V:0.2; G:0.04; A:0.04; M:0.03; T:0.01; H:0.01	70
218	P:0.29; S:0.21; L:0.14; M:0.13; N:0.1; Q:0.07; I:0.03; A:0.01; T:0.01	70
219	L:0.76; V:0.14; A:0.06; S:0.01; I:0.01; P:0.01	70
230	L:0.96; I:0.04	70
237	F:0.5; S:0.16; L:0.07; M:0.06; T:0.06; G:0.04; R:0.03; Y:0.03; K:0.01; V:0.01; X:0.01; I:0.01	70
239	L:0.37; I:0.29; M:0.17; V:0.11; Y:0.03; Q:0.01; F:0.01	70
244	F:0.22; E:0.16; Q:0.16; T:0.1; S:0.09; H:0.04; N:0.04; R:0.03; M:0.03; A:0.03; V:0.03; L:0.03; Y:0.01; K:0.01	68
256	K:0.55; N:0.15; S:0.1; E:0.05; A:0.05; D:0.05; R:0.05	20
257	K:0.35; Q:0.3; S:0.2; I:0.05; E:0.05; P:0.05	20
269	E:0.18; Q:0.14; D:0.14; T:0.14; K:0.09; S:0.09; G:0.09; A:0.05; V:0.05; N:0.05	22
270	K:0.14; D:0.14; E:0.14; L:0.09; T:0.09; S:0.09; Q:0.05; F:0.05; N:0.05; A:0.05; G:0.05; R:0.05; V:0.05	22
273	N:0.28; S:0.11; D:0.11; L:0.06; M:0.06; Y:0.06; K:0.06; T:0.06; Q:0.06; P:0.06; R:0.06; I:0.06	18
283	K:0.26; N:0.21; L:0.16; D:0.11; R:0.11; F:0.05; G:0.05; E:0.05	19
292	L:0.45; D:0.17; A:0.07; Q:0.05; K:0.05; N:0.05; G:0.05; T:0.02; I:0.02; M:0.02; F:0.02; S:0.02	42
295	N:0.28; R:0.17; A:0.09; L:0.08; S:0.08; K:0.06; F:0.04; P:0.04; E:0.04; D:0.04; T:0.02; Q:0.02; G:0.02; I:0.02; Y:0.02	53
296	N:0.4; E:0.14; L:0.14; T:0.08; I:0.06; G:0.04; K:0.04; Q:0.02; A:0.02; V:0.02; D:0.02; S:0.02	50
297	T:0.29; L:0.15; N:0.13; M:0.12; S:0.1; E:0.06; Q:0.04; V:0.04; K:0.04; A:0.02; I:0.02	52
299	Q:0.16; T:0.11; A:0.09; K:0.09; E:0.09; N:0.09; V:0.07; S:0.05; D:0.05; R:0.05; L:0.05; P:0.04; M:0.02; G:0.02	55
302	S:0.23; K:0.14; T:0.14; A:0.14; N:0.07; G:0.07; I:0.04; L:0.04; V:0.04; D:0.04; M:0.02; E:0.02; Q:0.02; P:0.02	57
308	V:0.24; L:0.13; A:0.13; S:0.11; K:0.09; P:0.06; E:0.06; N:0.06; G:0.04; T:0.04; D:0.02; F:0.02; I:0.02	54
309	S:0.18; V:0.16; A:0.13; I:0.13; E:0.09; D:0.07; T:0.05; K:0.05; Q:0.05; L:0.04; N:0.04; P:0.02	56
321	D:0.34; E:0.2; I:0.11; A:0.07; N:0.05; S:0.05; V:0.05; T:0.05; L:0.05; Q:0.02; G:0.02	44
331	N:0.27; S:0.2; D:0.16; E:0.11; A:0.07; V:0.04; M:0.04; K:0.02; L:0.02; Q:0.02; I:0.02; G:0.02; Y:0.02	55
343	D:0.42; I:0.16; M:0.1; A:0.08; V:0.08; L:0.05; S:0.05; E:0.02; P:0.02; R:0.02; K:0.02	62
345	S:0.23; T:0.23; E:0.13; L:0.11; N:0.08; A:0.05; H:0.05; Y:0.03; F:0.03; D:0.03; R:0.02; Q:0.02	64
348	I:0.84; L:0.1; V:0.04; F:0.01	70
350	I:0.74; L:0.21; M:0.03; F:0.01	70
357	I:0.59; L:0.31; M:0.04; F:0.03; V:0.03	70
361	F:0.33; L:0.29; R:0.2; K:0.1; P:0.06; Y:0.01; W:0.01	70
368	L:0.2; K:0.2; V:0.14; Q:0.13; I:0.11; E:0.06; T:0.04; M:0.04; H:0.03; F:0.01; Y:0.01; R:0.01	70
381	L:0.28; E:0.11; G:0.09; P:0.09; S:0.08; T:0.08; K:0.06; F:0.04; A:0.04; V:0.04; R:0.02; H:0.02; I:0.02; Y:0.02; D:0.02	53
389	D:0.26; P:0.11; A:0.11; G:0.11; S:0.11; R:0.05; N:0.05; Q:0.05; E:0.05; K:0.05; T:0.05	19
395	Y:0.5; L:0.25; S:0.25	4
428	L:0.38; D:0.19; T:0.13; S:0.06; E:0.06; Q:0.03; I:0.03; R:0.03; G:0.03; P:0.03; K:0.03	32
433	N:0.14; P:0.14; E:0.13; H:0.09; T:0.07; K:0.07; L:0.07; S:0.07; G:0.05; Y:0.04; Q:0.04; D:0.02; A:0.02; R:0.02; F:0.02; V:0.02	56
439	E:0.27; L:0.21; D:0.09; P:0.09; N:0.08; R:0.05; I:0.05; Y:0.03; S:0.03; K:0.03; T:0.02; Q:0.02; A:0.02; V:0.02; G:0.02	66
441	G:0.22; E:0.15; D:0.13; L:0.13; K:0.09; P:0.07; S:0.07; V:0.04; Y:0.04; N:0.02; Q:0.02; F:0.02	46
443	I:0.21; R:0.21; V:0.15; Y:0.11; K:0.06; L:0.06; S:0.05; E:0.05; A:0.03; T:0.03; P:0.02; F:0.02; Q:0.02	66
444	E:0.24; D:0.13; I:0.12; Y:0.07; T:0.07; S:0.06; V:0.06; K:0.04; F:0.04; H:0.04; N:0.03; R:0.03; A:0.03; Q:0.01; W:0.01	68
445	Q:0.28; F:0.16; D:0.13; I:0.13; E:0.09; N:0.07; V:0.04; S:0.03; L:0.03; Y:0.01; T:0.01; K:0.01	69
448	E:0.49; K:0.11; D:0.1; Q:0.09; I:0.07; R:0.04; T:0.03; F:0.01; N:0.01; A:0.01; S:0.01; P:0.01	70
450	E:0.26; D:0.19; N:0.14; I:0.06; V:0.06; Q:0.06; L:0.06; M:0.04; H:0.04; K:0.04; G:0.01; A:0.01; T:0.01; R:0.01	70
451	E:0.27; N:0.16; S:0.1; A:0.1; Q:0.09; D:0.09; K:0.07; G:0.06; T:0.06; V:0.01	70
453	K:0.71; R:0.13; L:0.07; T:0.03; F:0.01; D:0.01; H:0.01; I:0.01	70
472	L:0.43; P:0.17; Q:0.16; I:0.11; M:0.06; V:0.03; N:0.03; A:0.01	70
478	Q:0.41; T:0.24; A:0.09; S:0.09; I:0.07; V:0.03; R:0.03; K:0.01; M:0.01; L:0.01	70
480	V:0.24; A:0.23; I:0.16; T:0.09; L:0.07; Y:0.06; S:0.04; F:0.04; K:0.03; R:0.03; N:0.01	70
493	P:0.46; S:0.17; E:0.14; A:0.04; K:0.04; H:0.04; T:0.03; L:0.03; Q:0.03; V:0.01	70
495	H:0.5; K:0.24; L:0.09; Q:0.04; N:0.04; I:0.03; G:0.01; S:0.01; D:0.01; E:0.01	70
498	P:0.56; I:0.14; L:0.09; V:0.07; Y:0.03; F:0.03; H:0.01; N:0.01; Q:0.01; E:0.01; G:0.01; S:0.01	70
501	I:0.4; K:0.21; V:0.19; L:0.04; T:0.04; P:0.03; R:0.03; Q:0.01; S:0.01; E:0.01; F:0.01	70
502	E:0.64; D:0.23; N:0.04; K:0.03; A:0.01; R:0.01; Q:0.01; L:0.01	69
511	N:0.33; L:0.11; Y:0.07; S:0.07; F:0.07; I:0.07; A:0.04; P:0.04; E:0.04; G:0.04; D:0.04; K:0.04; T:0.04	27
528	Y:0.3; L:0.16; F:0.16; I:0.07; R:0.06; C:0.06; V:0.06; Q:0.04; K:0.03; S:0.03; P:0.01; A:0.01; T:0.01	70
532	E:0.33; D:0.26; S:0.21; A:0.09; H:0.06; N:0.03; K:0.03	70
535	L:0.69; T:0.09; E:0.07; F:0.07; M:0.04; Q:0.01; S:0.01; I:0.01	70
537	C:0.46; L:0.41; I:0.09; V:0.03; M:0.01	70
538	P:0.21; V:0.17; L:0.16; D:0.13; A:0.09; K:0.09; S:0.06; T:0.03; N:0.03; I:0.03; E:0.01	70
554	E:0.32; S:0.24; D:0.17; T:0.12; P:0.06; F:0.02; R:0.02; Q:0.02; H:0.02; K:0.02; G:0.02	66
570	L:0.5; T:0.25; N:0.25	4
581	L:1.0	1
586	D:0.21; N:0.16; E:0.13; K:0.12; S:0.09; Y:0.09; T:0.06; A:0.04; H:0.03; R:0.03; M:0.01; F:0.01; Q:0.01	68
593	L:0.33; R:0.14; P:0.14; F:0.11; V:0.04; Q:0.04; N:0.04; E:0.04; I:0.03; T:0.03; K:0.01; C:0.01; S:0.01	70
596	L:0.52; I:0.3; V:0.07; T:0.03; N:0.03; F:0.03; K:0.01	69
597	L:0.7; I:0.25; M:0.03; K:0.01; G:0.01	69
602	N:0.2; K:0.17; L:0.14; R:0.09; E:0.07; Q:0.07; S:0.07; T:0.04; I:0.04; H:0.03; V:0.03; G:0.03	69
603	L:0.49; I:0.35; F:0.09; V:0.04; M:0.03	69
604	L:0.49; I:0.39; V:0.04; T:0.03; F:0.03; E:0.01	69
616	S:1.0	1
621	A:0.52; S:0.12; G:0.1; I:0.06; T:0.04; C:0.04; L:0.04; V:0.03; Q:0.01; F:0.01; M:0.01	69
622	L:0.88; I:0.06; S:0.01; A:0.01; E:0.01; K:0.01	69
626	K:0.23; T:0.19; E:0.15; D:0.1; L:0.1; N:0.05; G:0.05; S:0.03; R:0.03; F:0.03; P:0.02; Q:0.02; I:0.02	62
627	I:0.39; L:0.24; F:0.11; V:0.08; G:0.06; E:0.05; N:0.03; M:0.02; K:0.02	62
629	V:0.23; I:0.16; L:0.13; F:0.09; T:0.08; N:0.06; K:0.06; E:0.05; R:0.03; G:0.03; Q:0.02; H:0.02; A:0.02; D:0.02; P:0.02	64
634	K:0.38; S:0.25; T:0.13; E:0.13; G:0.13	8
636	F:0.37; L:0.26; Y:0.12; V:0.09; I:0.06; N:0.03; A:0.02; D:0.02; T:0.02; S:0.02	65
637	N:0.26; S:0.21; A:0.15; K:0.15; P:0.07; G:0.04; Q:0.03; E:0.03; R:0.01; V:0.01; T:0.01; I:0.01	68
643	L:0.93; I:0.04; F:0.03	69
648	L:0.72; I:0.13; V:0.06; F:0.04; S:0.03; A:0.01	69
649	Y:0.55; F:0.41; H:0.01; L:0.01; S:0.01	69
654	V:0.81; L:0.07; I:0.07; C:0.04	69
657	F:0.35; W:0.28; M:0.28; L:0.1	69
660	L:0.49; V:0.18; I:0.09; E:0.04; T:0.04; N:0.03; G:0.03; F:0.03; A:0.01; C:0.01; D:0.01; M:0.01	67
661	L:0.91; F:0.04; S:0.01; I:0.01; M:0.01	69
662	L:0.77; F:0.14; I:0.07; V:0.01	69
663	T:0.28; K:0.16; R:0.1; L:0.1; N:0.09; V:0.07; I:0.04; S:0.04; M:0.03; F:0.03; H:0.03; G:0.01; Q:0.01	69
664	E:0.38; Q:0.14; F:0.14; N:0.07; S:0.04; K:0.03; L:0.03; R:0.03; H:0.03; G:0.03; D:0.03; T:0.01; Y:0.01; I:0.01	69
665	L:0.37; M:0.35; V:0.16; I:0.1; F:0.01	68
666	G:0.41; Q:0.25; N:0.09; S:0.09; D:0.07; K:0.06; P:0.03; R:0.01	69
672	I:0.61; V:0.21; L:0.16; Y:0.01	70
677	L:0.59; V:0.29; I:0.07; M:0.04; Q:0.01	70
678	A:0.81; S:0.16; G:0.03	70
683	A:0.8; S:0.14; T:0.03; L:0.03	70
685	I:0.41; V:0.16; A:0.14; L:0.13; M:0.06; S:0.04; T:0.03; Q:0.01; N:0.01	70
686	S:0.87; G:0.07; T:0.06	70
708	M:0.36; T:0.27; L:0.14; V:0.07; I:0.06; Y:0.04; Q:0.03; S:0.01; A:0.01	70
710	I:0.43; L:0.31; V:0.16; F:0.04; H:0.01; N:0.01; S:0.01; A:0.01	70
713	S:0.99; T:0.01	70
714	R:0.41; A:0.26; L:0.07; V:0.06; Q:0.06; S:0.04; I:0.04; C:0.04; M:0.01	70
716	T:0.27; N:0.16; S:0.11; R:0.11; L:0.1; V:0.06; E:0.06; K:0.06; D:0.03; I:0.03; H:0.01	70
717	L:0.97; V:0.01; I:0.01	70
726	R:0.46; E:0.24; K:0.19; N:0.04; L:0.03; Q:0.01; D:0.01; A:0.01	70
727	L:0.5; T:0.24; A:0.14; F:0.03; V:0.03; S:0.01; C:0.01; I:0.01; Y:0.01	70
728	F:0.87; L:0.1; W:0.03	70
730	K:0.56; L:0.2; H:0.07; R:0.03; I:0.03; Q:0.03; E:0.03; V:0.03; T:0.01; N:0.01	70
731	L:0.53; F:0.23; M:0.13; N:0.04; S:0.04; Y:0.01; I:0.01	70
732	L:0.94; M:0.04; I:0.01	70
733	L:0.71; K:0.11; I:0.11; Q:0.03; V:0.01; E:0.01	70
735	S:0.51; N:0.19; Q:0.14; D:0.06; I:0.03; A:0.03; C:0.01; K:0.01; E:0.01	70
736	Q:0.24; D:0.19; N:0.19; K:0.09; S:0.07; E:0.06; G:0.04; W:0.04; H:0.03; I:0.01; R:0.01; A:0.01; F:0.01	70
740	Y:0.68; L:0.17; I:0.09; F:0.03; A:0.01; C:0.01	69
741	Q:0.35; K:0.21; R:0.17; A:0.05; P:0.03; T:0.03; S:0.03; D:0.03; E:0.03; M:0.02; H:0.02; L:0.02; I:0.02; N:0.02	66
743	W:0.37; I:0.37; L:0.14; V:0.06; Y:0.04; M:0.01	70
745	L:0.64; I:0.24; V:0.06; F:0.03; E:0.01; P:0.01	70
748	P:0.16; K:0.12; R:0.12; I:0.09; S:0.09; E:0.09; A:0.07; L:0.07; T:0.04; H:0.04; D:0.03; V:0.03; Q:0.03; X:0.01; M:0.01	69
749	H:0.27; N:0.17; Y:0.14; F:0.06; Q:0.04; I:0.04; S:0.04; E:0.04; R:0.04; T:0.03; A:0.03; V:0.03; K:0.03; P:0.01; C:0.01	70
754	L:0.81; I:0.06; F:0.04; A:0.03; E:0.03; T:0.01; Q:0.01	70
758	L:0.94; F:0.01; V:0.01; T:0.01; I:0.01	70
766	Q:0.7; N:0.11; D:0.09; E:0.06; S:0.03; H:0.01	70
774	L:0.83; I:0.07; V:0.06; H:0.01; Q:0.01; T:0.01	70
788	Q:0.26; K:0.23; E:0.19; T:0.07; A:0.04; P:0.04; I:0.03; S:0.03; N:0.03; L:0.03; H:0.01; D:0.01; G:0.01; R:0.01	70
789	P:0.23; L:0.16; Q:0.13; S:0.13; T:0.09; K:0.07; N:0.06; V:0.04; G:0.04; H:0.01; I:0.01; D:0.01; R:0.01	70
798	V:0.51; L:0.24; T:0.07; I:0.07; S:0.04; F:0.03; C:0.03	70
804	L:0.74; V:0.09; I:0.07; C:0.06; T:0.03; N:0.01	70
807	L:0.51; M:0.49	70
809	L:0.79; Y:0.06; M:0.06; I:0.04; F:0.03; V:0.03	70
814	I:0.53; L:0.3; V:0.1; A:0.03; F:0.03; C:0.01	70
816	Q:0.29; K:0.23; E:0.14; S:0.1; L:0.07; G:0.04; A:0.03; R:0.03; N:0.03; P:0.01; T:0.01; M:0.01	70
817	L:0.38; I:0.19; E:0.12; V:0.06; K:0.06; Y:0.06; S:0.03; P:0.03; A:0.03; Q:0.01; G:0.01; F:0.01; N:0.01	69
818	I:0.26; L:0.21; D:0.1; T:0.1; E:0.07; Q:0.04; V:0.04; S:0.03; R:0.03; M:0.03; A:0.03; P:0.03; N:0.01; K:0.01	70
821	K:0.15; S:0.15; A:0.12; E:0.11; P:0.11; F:0.08; Q:0.06; N:0.05; T:0.03; W:0.03; L:0.03; D:0.02; R:0.02; V:0.02; G:0.02; M:0.02	65
827	N:0.23; T:0.18; L:0.09; S:0.09; Q:0.05; D:0.05; F:0.05; V:0.05; G:0.05; K:0.05; H:0.05; I:0.05; A:0.05	22
831	S:0.27; N:0.27; A:0.2; G:0.07; F:0.07; K:0.07; R:0.07	15
848	I:0.67; S:0.33	3
850	L:0.5; N:0.25; I:0.25	4
858	K:0.26; R:0.16; F:0.11; L:0.11; N:0.11; Q:0.05; S:0.05; H:0.05; E:0.05; G:0.05	19
864	L:0.4; Q:0.35; S:0.06; E:0.04; P:0.03; I:0.03; T:0.03; F:0.03; K:0.01; D:0.01	68
866	P:0.48; S:0.13; R:0.07; E:0.06; T:0.04; L:0.04; I:0.04; D:0.03; V:0.03; G:0.03; A:0.01; M:0.01; K:0.01	69
874	G:0.3; N:0.26; S:0.11; K:0.07; L:0.06; C:0.06; D:0.04; R:0.04; T:0.01; F:0.01; E:0.01; P:0.01	70
876	L:0.29; P:0.21; S:0.14; I:0.07; Y:0.06; D:0.06; A:0.04; R:0.03; E:0.03; T:0.01; V:0.01; G:0.01; N:0.01; K:0.01	70
879	P:0.43; W:0.27; N:0.07; G:0.06; D:0.04; S:0.03; L:0.03; T:0.03; F:0.01; Y:0.01; H:0.01	70
881	S:0.74; P:0.06; M:0.04; I:0.04; L:0.03; Y:0.03; E:0.01; A:0.01; K:0.01; T:0.01	70
882	L:0.26; K:0.2; I:0.09; R:0.09; S:0.09; G:0.06; N:0.06; V:0.06; T:0.04; Q:0.03; D:0.01; A:0.01; E:0.01	70
885	E:0.18; F:0.15; K:0.14; L:0.11; D:0.08; R:0.06; V:0.06; S:0.05; Q:0.05; T:0.05; N:0.03; A:0.02; Y:0.02; M:0.02	65
889	E:0.31; N:0.14; D:0.11; T:0.09; Q:0.08; S:0.08; A:0.08; V:0.03; K:0.03; R:0.03; M:0.02; Y:0.02	65
920	L:0.32; T:0.12; N:0.12; G:0.08; S:0.08; K:0.06; A:0.06; W:0.06; V:0.05; D:0.02; I:0.02; F:0.02; C:0.02	66
922	C:0.4; S:0.19; A:0.1; L:0.09; T:0.06; I:0.04; N:0.04; D:0.03; H:0.01; Y:0.01; G:0.01; Q:0.01	70
924	L:0.4; M:0.15; N:0.11; I:0.08; E:0.08; Q:0.03; A:0.03; T:0.03; Y:0.02; V:0.02; S:0.02; D:0.02; W:0.02; K:0.02	65
927	D:0.43; E:0.34; T:0.04; S:0.04; I:0.03; G:0.03; Q:0.03; L:0.01; N:0.01; V:0.01; P:0.01	70
929	D:0.29; K:0.17; E:0.16; Q:0.07; N:0.04; V:0.04; R:0.04; S:0.04; A:0.03; I:0.03; H:0.03; L:0.03; P:0.01; G:0.01	70
930	L:0.41; I:0.34; V:0.06; N:0.03; K:0.03; M:0.03; E:0.03; R:0.01; D:0.01; T:0.01; Y:0.01; S:0.01	70
931	L:0.61; V:0.11; I:0.09; M:0.07; D:0.04; N:0.03; Y:0.01; Q:0.01; A:0.01	70
933	K:0.49; R:0.16; D:0.07; Q:0.06; L:0.04; E:0.03; G:0.03; H:0.03; Y:0.01; A:0.01; I:0.01; S:0.01; N:0.01; V:0.01; T:0.01	70
934	L:0.5; I:0.2; T:0.09; N:0.04; A:0.03; P:0.03; V:0.03; F:0.03; K:0.03; R:0.01; E:0.01	70
935	L:0.47; V:0.14; I:0.13; D:0.07; T:0.06; P:0.03; G:0.01; N:0.01; E:0.01; A:0.01; Q:0.01; H:0.01; R:0.01	70
937	A:0.23; L:0.17; E:0.13; S:0.1; D:0.06; Q:0.06; V:0.04; P:0.04; I:0.04; G:0.03; N:0.03; C:0.01; T:0.01; R:0.01; F:0.01; K:0.01	70
939	T:0.22; N:0.16; D:0.14; S:0.13; A:0.09; I:0.06; L:0.06; E:0.04; K:0.03; Q:0.03; G:0.03; Y:0.01	69
946	D:0.31; S:0.17; N:0.11; A:0.11; P:0.08; E:0.08; L:0.03; G:0.03; K:0.03; Q:0.02; V:0.02; I:0.02	64
947	K:0.26; D:0.14; G:0.1; N:0.09; Y:0.09; T:0.07; S:0.07; E:0.05; A:0.05; V:0.03; I:0.03; H:0.02	58
961	K:0.19; S:0.16; P:0.13; D:0.13; Q:0.1; V:0.06; E:0.06; H:0.03; R:0.03; T:0.03; A:0.03; L:0.03	31
976	N:0.42; A:0.17; S:0.08; T:0.08; D:0.08; K:0.08; L:0.08	12
982	S:0.33; L:0.11; G:0.11; F:0.11; P:0.11; K:0.11; T:0.11	9
1032	L:0.4; N:0.2; K:0.2; A:0.2	5
1039	E:0.19; L:0.19; N:0.11; K:0.08; P:0.08; S:0.08; V:0.05; F:0.05; I:0.05; D:0.03; Q:0.03; A:0.03; T:0.03; R:0.02	64
1041	F:0.16; Y:0.16; L:0.12; M:0.12; I:0.07; S:0.07; D:0.07; T:0.06; A:0.04; E:0.04; N:0.01; R:0.01; C:0.01; H:0.01; V:0.01; Q:0.01	69
1044	L:1.0	70
1057	L:0.26; I:0.24; V:0.16; M:0.06; R:0.06; K:0.04; F:0.04; S:0.04; Y:0.03; T:0.03; A:0.01; Q:0.01; C:0.01	70
1058	S:0.29; T:0.21; A:0.13; G:0.1; L:0.09; Y:0.04; N:0.04; V:0.03; Q:0.03; K:0.01; P:0.01; E:0.01	70
1059	D:0.23; L:0.21; A:0.17; T:0.13; S:0.1; M:0.03; G:0.03; I:0.03; C:0.03; V:0.01; F:0.01; N:0.01	70
1074	L:1.0	1
1080	L:1.0	1
1097	M:0.34; L:0.29; A:0.13; I:0.09; T:0.04; V:0.03; S:0.03; F:0.01; R:0.01; P:0.01; G:0.01	70
1100	F:0.63; L:0.27; M:0.07; Y:0.03	70
1105	L:0.77; I:0.14; M:0.04; C:0.01; A:0.01; S:0.01	70
1117	L:0.57; F:0.23; Y:0.2	70
1119	F:0.47; L:0.24; T:0.1; S:0.06; M:0.04; G:0.03; A:0.01; V:0.01; N:0.01; R:0.01	70
1120	I:0.7; L:0.16; V:0.07; M:0.07	70
1121	L:0.99; M:0.01	70
1125	I:0.76; L:0.23; V:0.01	70
1132	L:0.55; I:0.18; F:0.1; V:0.06; R:0.03; K:0.03; A:0.01; Y:0.01; T:0.01	67
1133	L:0.94; V:0.01; I:0.01; F:0.01; Y:0.01	67
1135	S:0.39; T:0.16; L:0.15; V:0.13; I:0.04; A:0.03; N:0.03; C:0.03; H:0.01; G:0.01	67
1138	L:0.48; F:0.34; I:0.09; S:0.01; M:0.01; A:0.01; D:0.01; T:0.01; V:0.01	67
1142	Y:0.35; L:0.21; I:0.17; T:0.08; V:0.08; M:0.06; F:0.03; H:0.02; Q:0.02	66
1143	K:0.58; E:0.09; D:0.06; N:0.06; S:0.05; R:0.03; I:0.03; L:0.03; G:0.03; T:0.02; V:0.02; A:0.02	66
1144	K:0.4; Y:0.26; E:0.06; Q:0.05; N:0.05; A:0.03; L:0.03; V:0.03; D:0.03; H:0.02; F:0.02; S:0.02	62
1145	L:0.44; V:0.27; I:0.19; A:0.05; Y:0.05	62
1149	I:0.5; V:0.12; K:0.05; E:0.05; R:0.05; S:0.05; L:0.03; Q:0.03; N:0.02; M:0.02; A:0.02; T:0.02; G:0.02; Y:0.02	58
1153	E:0.26; L:0.17; K:0.13; A:0.13; N:0.09; Q:0.09; P:0.04; T:0.04; D:0.04	23
1187	R:0.22; S:0.17; K:0.17; E:0.13; A:0.13; T:0.09; I:0.04; M:0.04	23
1189	K:0.28; A:0.16; P:0.08; S:0.08; R:0.08; N:0.08; T:0.04; H:0.04; G:0.04; I:0.04; V:0.04; E:0.04	25
1201	E:0.35; K:0.13; N:0.09; T:0.07; Q:0.06; L:0.04; S:0.04; I:0.04; G:0.04; V:0.04; Y:0.04; D:0.02; R:0.02; P:0.02; F:0.02	54
1204	K:0.13; L:0.09; N:0.09; Y:0.08; A:0.08; H:0.08; F:0.08; S:0.06; D:0.06; T:0.06; E:0.06; Q:0.06; I:0.04; V:0.02; P:0.02; G:0.02	53
1205	K:0.24; V:0.16; E:0.15; S:0.09; T:0.09; N:0.05; D:0.05; P:0.04; F:0.04; R:0.02; Y:0.02; A:0.02; L:0.02; I:0.02	55
1206	N:0.22; S:0.18; V:0.09; T:0.09; E:0.07; L:0.05; D:0.05; F:0.04; P:0.04; K:0.04; A:0.04; R:0.02; Q:0.02; Y:0.02; G:0.02; M:0.02	55
1208	P:0.2; K:0.16; D:0.12; E:0.1; L:0.1; N:0.08; T:0.06; A:0.04; S:0.04; G:0.02; R:0.02; Q:0.02; V:0.02; Y:0.02	50
1217	Q:0.18; E:0.14; K:0.14; A:0.12; P:0.08; D:0.06; N:0.06; V:0.06; T:0.04; L:0.04; S:0.04; R:0.02; G:0.02	50
1226	E:0.43; D:0.13; W:0.13; Q:0.09; H:0.09; K:0.04; L:0.04; N:0.04	23
1231	E:0.19; K:0.15; L:0.15; T:0.11; P:0.07; D:0.07; S:0.07; M:0.04; Y:0.04; I:0.04; Q:0.04; A:0.04	27
1235	I:0.44; L:0.27; A:0.05; E:0.04; D:0.04; Q:0.04; V:0.04; K:0.04; F:0.02; T:0.02; M:0.02	55
1238	L:0.21; K:0.19; I:0.17; E:0.09; D:0.07; N:0.07; V:0.05; M:0.05; T:0.03; S:0.03; Q:0.02; G:0.02	58
1242	E:0.58; K:0.14; T:0.08; Q:0.05; L:0.03; V:0.03; A:0.03; S:0.02; C:0.02; R:0.02	59
1243	L:0.68; I:0.1; Q:0.05; E:0.03; G:0.03; F:0.03; S:0.02; K:0.02; N:0.02; R:0.02; C:0.02	62
1244	E:0.23; D:0.15; T:0.13; Q:0.11; K:0.1; L:0.1; S:0.05; N:0.05; G:0.03; R:0.02; I:0.02; V:0.02	61
1248	L:0.3; H:0.19; W:0.16; E:0.06; V:0.06; I:0.05; Q:0.05; D:0.05; G:0.03; F:0.02; K:0.02; Y:0.02	63
1249	D:0.26; Q:0.24; E:0.23; Y:0.06; S:0.05; K:0.03; A:0.03; N:0.03; H:0.02; P:0.02; T:0.02; L:0.02	62
1254	Q:0.35; L:0.21; I:0.11; V:0.05; E:0.05; P:0.05; T:0.05; S:0.03; M:0.03; A:0.03; K:0.02; Y:0.02; G:0.02	63
1255	N:0.32; L:0.11; V:0.1; G:0.08; D:0.06; H:0.06; S:0.06; C:0.05; E:0.05; I:0.05; A:0.03; Y:0.02	62
1256	G:0.39; D:0.16; E:0.11; S:0.1; N:0.08; A:0.05; V:0.02; I:0.02; P:0.02; Q:0.02; K:0.02; L:0.02	61
1257	N:0.47; Q:0.11; D:0.09; G:0.08; S:0.08; A:0.04; R:0.02; K:0.02; E:0.02; Y:0.02; I:0.02; H:0.02; L:0.02	53
1266	L:0.59; I:0.26; V:0.09; M:0.04; T:0.01	68
1272	M:0.46; F:0.22; I:0.18; L:0.1; V:0.03; S:0.01	68
1275	A:0.35; S:0.35; E:0.13; Q:0.07; D:0.01; G:0.01; V:0.01; R:0.01; L:0.01; T:0.01	68
1276	M:0.32; L:0.28; I:0.16; V:0.13; E:0.07; S:0.01; N:0.01; C:0.01	69
1277	L:0.67; I:0.25; V:0.06; M:0.03	69
1285	L:0.35; Y:0.35; F:0.3	69
1288	L:0.58; I:0.39; V:0.01; M:0.01	69
1290	L:0.49; V:0.29; I:0.2; G:0.01	69
1324	L:0.57; M:0.38; T:0.01; C:0.01; G:0.01; V:0.01	69
1326	I:0.75; V:0.19; L:0.03; F:0.01; M:0.01	69
1333	L:0.33; V:0.26; M:0.19; I:0.14; T:0.03; R:0.03; E:0.01	69
1334	L:0.64; H:0.28; F:0.07; M:0.01	69
1339	L:0.93; F:0.06; I:0.01	69
1344	I:0.54; L:0.43; M:0.03	68
Actin related protein Class 9
CTG position in alignment	amino acid distribution	total number of amino acids
7	E:0.45; Q:0.28; L:0.13; D:0.1; K:0.01; S:0.01	67
11	L:0.81; F:0.19	67
12	I:0.74; V:0.16; L:0.09; M:0.01	68
21	L:0.74; I:0.09; V:0.06; R:0.03; Y:0.03; Q:0.01; C:0.01; H:0.01; K:0.01	68
23	Q:0.56; S:0.18; R:0.1; L:0.09; T:0.03; K:0.03; A:0.01	68
26	L:0.78; I:0.16; V:0.03; M:0.03	69
27	N:0.23; Q:0.16; G:0.14; E:0.14; S:0.09; H:0.07; K:0.04; R:0.04; A:0.03; P:0.03; D:0.01	69
31	T:0.48; S:0.32; V:0.09; P:0.06; A:0.03; M:0.01; F:0.01	69
32	L:0.52; F:0.42; Y:0.03; T:0.01; I:0.01	69
37	L:0.32; Y:0.29; F:0.14; I:0.13; W:0.03; H:0.03; M:0.01; R:0.01; V:0.01; A:0.01	69
42	V:0.32; K:0.26; Q:0.19; R:0.1; I:0.1; L:0.01; E:0.01	69
49	T:0.22; Q:0.2; G:0.12; D:0.1; S:0.1; N:0.07; K:0.04; P:0.04; E:0.04; A:0.03; H:0.01; L:0.01	69
50	K:0.2; N:0.18; E:0.12; D:0.1; A:0.1; S:0.08; P:0.08; L:0.04; V:0.02; Q:0.02; R:0.02; G:0.02; M:0.02	50
51	G:0.45; E:0.1; N:0.1; F:0.06; L:0.06; Y:0.03; P:0.03; K:0.03; Q:0.03; S:0.03; H:0.03; D:0.03	31
103	H:0.23; Q:0.17; T:0.13; F:0.13; R:0.06; K:0.06; L:0.04; Y:0.04; S:0.04; A:0.02; V:0.02; E:0.02; D:0.02; P:0.02	48
120	E:0.33; L:0.13; V:0.11; D:0.08; I:0.07; K:0.05; T:0.05; S:0.05; N:0.05; A:0.03; Q:0.03; Y:0.02	61
129	K:0.26; S:0.25; E:0.22; R:0.16; Q:0.04; M:0.01; I:0.01; A:0.01; L:0.01; H:0.01	69
133	L:0.49; I:0.28; V:0.19; M:0.03; F:0.01	69
136	F:0.81; L:0.19	69
137	N:0.36; L:0.3; Q:0.1; T:0.1; K:0.07; E:0.03; C:0.01; D:0.01	69
139	L:0.49; F:0.49; Y:0.01	69
140	L:0.77; I:0.16; F:0.06; V:0.01	69
142	L:0.51; I:0.23; S:0.06; C:0.06; F:0.04; V:0.04; Y:0.01; M:0.01; A:0.01; T:0.01	69
144	Y:0.46; L:0.36; F:0.06; A:0.04; I:0.03; V:0.01; H:0.01; T:0.01	69
146	S:0.9; T:0.09; A:0.01	69
148	L:0.61; I:0.29; V:0.03; H:0.01; Q:0.01; N:0.01; T:0.01; S:0.01	69
153	I:0.19; N:0.16; V:0.09; T:0.09; L:0.07; E:0.06; K:0.06; D:0.06; S:0.06; Q:0.04; H:0.03; R:0.03; A:0.01; M:0.01; P:0.01	67
156	P:0.28; Q:0.28; I:0.1; E:0.08; A:0.05; D:0.03; N:0.03; K:0.03; S:0.03; T:0.03; G:0.03; R:0.03; L:0.03; V:0.03	40
178	L:0.55; I:0.27; V:0.06; T:0.05; A:0.03; D:0.02; F:0.02	62
180	N:0.55; Q:0.28; S:0.1; G:0.01; D:0.01; H:0.01; A:0.01; L:0.01	69
183	L:0.52; F:0.23; M:0.17; V:0.04; I:0.01; A:0.01	69
184	L:0.81; T:0.07; F:0.04; V:0.04; A:0.01; I:0.01	69
185	L:0.86; I:0.07; M:0.04; P:0.01; V:0.01	69
186	I:0.58; V:0.28; L:0.14	69
187	T:0.39; S:0.26; Q:0.1; A:0.1; V:0.06; N:0.03; I:0.03; L:0.01; G:0.01	69
188	H:0.43; P:0.28; S:0.16; T:0.06; N:0.04; L:0.01; A:0.01	68
197	S:0.26; L:0.16; F:0.13; E:0.09; Q:0.07; R:0.04; I:0.04; Y:0.04; N:0.03; K:0.03; A:0.03; H:0.01; D:0.01; V:0.01; T:0.01; P:0.01	69
199	L:0.36; I:0.33; V:0.14; Q:0.07; E:0.03; C:0.01; M:0.01; N:0.01; T:0.01	69
202	Y:0.23; S:0.1; R:0.09; I:0.09; M:0.07; H:0.07; T:0.07; K:0.06; L:0.06; E:0.04; Q:0.04; V:0.01; C:0.01; A:0.01; F:0.01; D:0.01	69
207	V:0.78; I:0.09; A:0.09; L:0.01; M:0.01; G:0.01	69
211	L:0.8; M:0.14; I:0.03; V:0.01; C:0.01	69
213	I:0.43; F:0.23; L:0.2; V:0.1; M:0.01; N:0.01	69
214	N:0.45; T:0.26; P:0.09; S:0.06; G:0.06; K:0.03; H:0.01; C:0.01; A:0.01; L:0.01	69
216	F:0.65; L:0.26; V:0.04; A:0.04	69
218	I:0.45; V:0.19; Q:0.16; L:0.1; F:0.04; T:0.01; M:0.01; C:0.01; A:0.01	69
219	L:0.57; I:0.23; V:0.14; F:0.03; E:0.01; M:0.01	69
220	P:0.67; D:0.28; S:0.03; L:0.03	69
224	L:0.86; V:0.06; I:0.06; S:0.01; M:0.01	69
225	A:0.68; C:0.13; S:0.1; G:0.07; L:0.01	69
227	T:0.45; S:0.22; N:0.09; L:0.09; M:0.07; A:0.04; V:0.01; I:0.01; G:0.01	69
230	M:0.32; Y:0.2; F:0.14; V:0.12; L:0.07; H:0.06; I:0.06; A:0.01; T:0.01	69
235	L:0.55; S:0.17; T:0.1; I:0.09; Q:0.04; F:0.01; C:0.01; G:0.01	69
240	C:0.43; L:0.23; V:0.14; T:0.09; I:0.09; F:0.01	69
251	I:0.77; V:0.16; L:0.07	69
252	V:0.33; I:0.3; T:0.17; S:0.07; M:0.06; L:0.04; C:0.01	69
255	V:0.48; I:0.22; L:0.2; M:0.07; T:0.01; A:0.01	69
259	P:0.26; Q:0.23; V:0.17; A:0.12; S:0.07; I:0.04; T:0.04; L:0.03; C:0.01; N:0.01	69
260	L:0.42; I:0.26; V:0.13; Y:0.06; M:0.04; F:0.04; A:0.03; G:0.01	69
263	A:0.39; L:0.35; F:0.07; G:0.06; S:0.04; M:0.03; I:0.03; Y:0.03	69
274	S:0.42; T:0.25; L:0.1; D:0.07; N:0.04; H:0.03; Q:0.01; Y:0.01; F:0.01; R:0.01; V:0.01; A:0.01	69
279	L:0.87; I:0.09; E:0.01; V:0.01; M:0.01	69
282	L:0.55; I:0.16; N:0.07; K:0.07; Q:0.06; V:0.01; T:0.01; A:0.01; Y:0.01; S:0.01; F:0.01	69
283	L:0.93; F:0.04; T:0.01; S:0.01	69
286	L:0.57; W:0.22; F:0.17; R:0.01; I:0.01; N:0.01	69
298	L:0.97; Q:0.01; I:0.01	69
307	L:0.83; V:0.12; M:0.03; I:0.01; F:0.01	69
330	S:0.23; F:0.15; N:0.12; Y:0.1; G:0.08; D:0.08; E:0.06; L:0.04; A:0.04; K:0.04; M:0.04; P:0.02; T:0.02	52
331	F:0.27; I:0.13; G:0.11; D:0.09; L:0.07; S:0.05; A:0.05; V:0.04; M:0.04; H:0.04; N:0.02; T:0.02; K:0.02; Q:0.02; W:0.02; Y:0.02	55
334	L:0.26; G:0.22; A:0.09; D:0.09; I:0.09; T:0.06; K:0.05; S:0.05; N:0.02; F:0.02; H:0.02; Y:0.02; R:0.02; V:0.02	65
336	E:0.31; D:0.18; N:0.1; G:0.09; T:0.04; L:0.04; K:0.04; Q:0.04; H:0.03; S:0.03; A:0.03; F:0.01; I:0.01; P:0.01	67
354	L:0.58; F:0.3; I:0.09; V:0.01; Y:0.01	69
359	I:0.87; L:0.06; V:0.03; M:0.01; T:0.01; Y:0.01	69
370	L:0.68; A:0.12; V:0.05; D:0.03; T:0.03; S:0.02; I:0.02; N:0.02; K:0.02; M:0.02; Q:0.02	66
400	N:0.32; K:0.16; D:0.16; S:0.11; V:0.11; L:0.05; T:0.05; I:0.05	19
401	L:0.26; K:0.21; V:0.21; S:0.16; P:0.11; I:0.05	19
406	L:0.65; M:0.24; K:0.06; F:0.06	17
434	K:0.26; Q:0.18; N:0.13; E:0.1; D:0.1; A:0.05; V:0.05; T:0.05; X:0.03; G:0.03; L:0.03	39
438	K:0.43; V:0.34; L:0.09; I:0.06; R:0.04; T:0.02; D:0.02	47
443	L:0.86; M:0.04; Q:0.04; K:0.02; E:0.02; R:0.02	49
456	I:0.33; K:0.29; V:0.14; E:0.08; L:0.06; D:0.04; S:0.02; F:0.02; M:0.02	49
457	I:0.35; K:0.18; V:0.16; T:0.12; S:0.1; L:0.04; H:0.02; Y:0.02	49
461	K:0.87; R:0.04; S:0.03; T:0.01; P:0.01; X:0.01; Q:0.01	68
469	N:0.21; D:0.19; E:0.16; K:0.13; S:0.13; P:0.04; R:0.04; T:0.03; L:0.01; Q:0.01; V:0.01; G:0.01	68
470	L:0.96; F:0.03; I:0.01	68
471	I:0.59; V:0.29; L:0.12	68
473	S:0.16; A:0.15; N:0.13; K:0.13; I:0.09; Q:0.07; L:0.07; E:0.06; T:0.04; R:0.03; G:0.03; V:0.01; D:0.01	68
481	L:0.22; Q:0.12; E:0.09; K:0.09; A:0.07; R:0.07; S:0.07; N:0.06; H:0.06; I:0.04; M:0.03; D:0.03; T:0.01; V:0.01; Y:0.01	68
483	L:0.82; I:0.09; M:0.04; V:0.03; N:0.01	68
486	I:0.82; V:0.12; L:0.03; P:0.01; S:0.01	68
492	R:0.48; A:0.22; L:0.16; Q:0.04; C:0.03; K:0.03; N:0.01; V:0.01	67
500	I:0.7; V:0.15; L:0.13; C:0.01	67
501	I:0.46; L:0.3; F:0.12; V:0.12	67
513	E:0.73; D:0.12; Q:0.1; S:0.01; H:0.01; R:0.01	67
515	L:0.64; V:0.16; I:0.15; F:0.03; M:0.01	67
516	L:0.64; I:0.1; V:0.07; M:0.04; Y:0.04; N:0.04; F:0.03; T:0.01	67
517	A:0.18; V:0.18; G:0.18; T:0.13; I:0.09; L:0.07; S:0.04; N:0.03; F:0.03; Q:0.03; Y:0.01; M:0.01	67
519	L:0.97; I:0.01; T:0.01	67
520	L:0.3; C:0.12; N:0.1; I:0.09; V:0.07; T:0.06; M:0.06; H:0.06; Y:0.06; F:0.03; G:0.01; Q:0.01; S:0.01	67
524	L:0.78; V:0.09; I:0.07; G:0.03; N:0.01; A:0.01	67
532	K:0.27; S:0.16; R:0.16; T:0.08; I:0.08; E:0.06; N:0.03; D:0.03; L:0.03; Q:0.03; G:0.02; A:0.02; M:0.02; P:0.02; Y:0.02	64
533	S:0.13; A:0.13; L:0.13; E:0.11; D:0.11; Q:0.11; N:0.06; K:0.06; G:0.05; V:0.03; Y:0.02; H:0.02; R:0.02; T:0.02; I:0.02	63
534	K:0.34; Q:0.23; L:0.08; G:0.08; N:0.06; I:0.05; R:0.03; E:0.03; S:0.03; A:0.03; M:0.02; D:0.02	62
536	E:0.47; S:0.09; K:0.09; I:0.07; Q:0.07; R:0.05; A:0.05; N:0.04; P:0.04; D:0.02; T:0.02	57
538	E:0.34; D:0.28; N:0.1; K:0.05; A:0.03; T:0.03; V:0.03; S:0.03; F:0.02; L:0.02; Q:0.02; G:0.02; R:0.02	58
541	S:0.27; A:0.19; G:0.12; E:0.08; V:0.06; R:0.06; N:0.06; K:0.04; D:0.04; T:0.04; I:0.02; P:0.02; Q:0.02	52
543	L:0.24; N:0.2; S:0.1; A:0.08; Q:0.07; F:0.07; G:0.05; I:0.03; K:0.03; M:0.03; R:0.02; V:0.02; Y:0.02; T:0.02; H:0.02	59
545	A:0.47; T:0.1; L:0.1; S:0.08; D:0.06; N:0.06; K:0.03; Q:0.03; I:0.03; P:0.02; V:0.02	62
551	S:0.19; Q:0.19; K:0.15; A:0.09; G:0.09; N:0.09; Y:0.06; E:0.06; F:0.04; T:0.04	53
559	L:0.19; T:0.16; N:0.14; V:0.11; D:0.08; E:0.05; S:0.05; P:0.05; M:0.03; I:0.03; G:0.03; H:0.03; Y:0.03; A:0.03	37
561	S:0.2; G:0.17; Q:0.13; N:0.1; L:0.07; T:0.07; A:0.07; R:0.03; K:0.03; F:0.03; Y:0.03; I:0.03; D:0.03	30
563	S:0.2; E:0.16; Y:0.16; N:0.12; A:0.08; K:0.04; R:0.04; T:0.04; Q:0.04; I:0.04; G:0.04; F:0.04	25
564	S:0.21; Y:0.21; K:0.16; V:0.16; L:0.11; N:0.05; E:0.05; D:0.05	19
565	S:0.21; Q:0.21; T:0.16; V:0.11; N:0.11; L:0.05; P:0.05; G:0.05; R:0.05	19
580	Q:0.5; L:0.25; H:0.25	4
585	L:1.0	1
608	I:0.31; S:0.18; L:0.16; V:0.11; F:0.07; T:0.04; E:0.04; N:0.02; Y:0.02; M:0.02; G:0.02	45
610	Y:0.38; L:0.26; I:0.08; S:0.08; H:0.04; M:0.04; F:0.04; T:0.02; A:0.02; V:0.02; G:0.02	50
619	L:0.59; F:0.13; T:0.07; I:0.04; A:0.04; M:0.04; P:0.03; Y:0.01; S:0.01; V:0.01	68
620	A:0.54; V:0.16; P:0.09; L:0.07; G:0.04; I:0.03; S:0.03; T:0.01; C:0.01	68
632	P:0.26; H:0.19; S:0.19; I:0.1; T:0.06; Y:0.06; N:0.04; L:0.03; A:0.03; Q:0.01; V:0.01	68
640	Y:0.44; W:0.29; F:0.18; H:0.03; S:0.01; E:0.01; L:0.01; I:0.01	68
646	L:1.0	68
659	S:0.33; N:0.24; P:0.18; G:0.09; H:0.07; T:0.04; V:0.01; L:0.01; A:0.01	67
758	T:0.54; D:0.13; G:0.13; S:0.09; N:0.06; L:0.04	68
768	Q:0.25; A:0.21; S:0.16; L:0.13; M:0.07; E:0.06; I:0.04; R:0.03; V:0.01; N:0.01; T:0.01	68
769	A:0.43; S:0.24; G:0.13; T:0.06; V:0.04; C:0.03; I:0.03; L:0.01; E:0.01; W:0.01	68
773	V:0.66; I:0.12; A:0.1; S:0.03; L:0.03; T:0.03; N:0.03	67
Actin related protein Class 10
CTG position in alignment	amino acid distribution	total number of amino acids
44	S:0.22; M:0.11; F:0.11; V:0.11; T:0.11; K:0.11; E:0.11; L:0.11	9
46	S:0.45; Y:0.27; H:0.09; V:0.09; P:0.09	11
48	T:0.24; M:0.18; A:0.12; D:0.12; Q:0.06; I:0.06; F:0.06; V:0.06; L:0.06; S:0.06	17
51	S:0.38; T:0.17; K:0.14; Q:0.1; P:0.07; G:0.03; A:0.03; N:0.03; L:0.03	29
57	V:0.58; I:0.24; L:0.11; F:0.03; A:0.03	62
59	L:0.4; V:0.23; I:0.19; F:0.11; A:0.06	62
60	Q:0.27; Y:0.16; E:0.16; D:0.13; N:0.08; S:0.06; G:0.03; K:0.03; T:0.02; C:0.02; V:0.02; L:0.02	62
68	I:0.35; A:0.26; V:0.13; L:0.11; C:0.05; F:0.05; S:0.03; T:0.02	62
77	P:0.73; A:0.06; S:0.06; C:0.03; F:0.03; L:0.02; H:0.02; E:0.02; N:0.02; G:0.02	62
83	T:0.29; I:0.16; L:0.13; S:0.1; N:0.1; P:0.06; V:0.06; W:0.03; A:0.03; Y:0.03	31
100	L:0.5; Y:0.25; S:0.13; H:0.13	8
120	N:0.24; S:0.18; Y:0.12; T:0.12; P:0.06; E:0.06; F:0.06; K:0.06; Q:0.06; L:0.06	17
137	I:0.25; L:0.16; S:0.09; K:0.07; E:0.05; N:0.05; A:0.05; Y:0.05; Q:0.05; P:0.05; G:0.04; V:0.04; D:0.02; F:0.02	56
145	V:0.25; S:0.19; L:0.19; F:0.13; Q:0.06; G:0.06; R:0.06; P:0.06	16
147	Q:0.38; E:0.19; T:0.13; S:0.13; K:0.06; F:0.06; A:0.06	16
174	I:0.29; S:0.21; E:0.14; L:0.14; F:0.07; V:0.07; G:0.07	14
181	L:0.29; I:0.24; V:0.18; K:0.12; R:0.06; Y:0.06; E:0.06	17
186	S:0.23; L:0.23; R:0.23; V:0.08; Q:0.08; E:0.08; M:0.08	13
202	S:0.5; L:0.5	2
205	T:0.5; S:0.5	2
242	L:0.31; H:0.25; Q:0.06; S:0.06; R:0.06; K:0.06; W:0.06; A:0.06; Y:0.06	16
244	T:0.24; I:0.19; N:0.19; S:0.14; H:0.1; L:0.05; D:0.05; F:0.05	21
245	W:0.27; S:0.14; F:0.14; I:0.09; L:0.09; Y:0.05; Q:0.05; A:0.05; P:0.05; T:0.05; K:0.05	22
249	E:0.15; K:0.15; N:0.11; L:0.11; D:0.11; P:0.07; R:0.07; H:0.04; I:0.04; M:0.04; Y:0.04; W:0.04; T:0.04	27
251	D:0.15; A:0.12; C:0.08; S:0.08; R:0.08; E:0.08; L:0.08; Y:0.08; P:0.04; T:0.04; Q:0.04; N:0.04; V:0.04; I:0.04; G:0.04	26
253	N:0.21; L:0.19; F:0.13; T:0.13; S:0.09; I:0.09; E:0.04; P:0.02; K:0.02; Y:0.02; A:0.02; Q:0.02; D:0.02	47
254	R:0.21; E:0.19; D:0.1; S:0.06; T:0.06; I:0.06; A:0.04; L:0.04; V:0.04; F:0.04; C:0.04; P:0.04; Y:0.02; Q:0.02; K:0.02; N:0.02; M:0.02	52
256	E:0.27; L:0.23; K:0.1; S:0.08; N:0.06; R:0.06; I:0.04; H:0.04; F:0.04; A:0.04; G:0.02; T:0.02; V:0.02	52
257	L:0.47; F:0.13; S:0.08; M:0.08; Y:0.06; N:0.04; D:0.04; T:0.04; H:0.02; V:0.02; E:0.02; K:0.02	53
261	L:0.29; S:0.13; P:0.13; D:0.1; I:0.06; T:0.06; N:0.03; K:0.03; G:0.03; R:0.03; A:0.03; E:0.03; F:0.03	31
265	L:0.21; H:0.2; I:0.09; D:0.09; Q:0.07; N:0.07; R:0.05; V:0.04; M:0.04; A:0.04; E:0.04; S:0.02; K:0.02; C:0.02; F:0.02	56
267	F:0.24; K:0.22; L:0.09; Y:0.09; I:0.05; E:0.05; R:0.05; V:0.05; Q:0.05; H:0.03; N:0.03; T:0.02; S:0.02	58
268	L:0.25; Q:0.21; K:0.14; N:0.09; R:0.07; I:0.05; A:0.05; S:0.04; D:0.04; V:0.02; G:0.02; E:0.02	56
270	D:0.13; N:0.13; Y:0.13; I:0.13; H:0.1; L:0.1; V:0.07; F:0.07; K:0.03; R:0.03; E:0.03; Q:0.03	30
271	L:0.2; H:0.12; R:0.12; G:0.08; Q:0.08; T:0.08; S:0.08; D:0.04; V:0.04; K:0.04; A:0.04; Y:0.04; I:0.04	25
281	L:0.36; S:0.18; I:0.09; X:0.09; H:0.09; R:0.09; A:0.09	11
283	S:0.27; E:0.27; I:0.18; G:0.09; F:0.09; V:0.09	11
285	L:0.35; Y:0.11; C:0.11; E:0.07; W:0.07; T:0.07; G:0.04; F:0.04; V:0.04; H:0.02; N:0.02; I:0.02; R:0.02; D:0.02	46
287	L:0.22; I:0.18; V:0.12; N:0.08; Y:0.08; K:0.08; D:0.04; P:0.04; Q:0.04; M:0.02; E:0.02; C:0.02; T:0.02; H:0.02; A:0.02; R:0.02	51
288	L:0.32; D:0.12; V:0.1; S:0.1; I:0.07; P:0.05; W:0.03; T:0.03; M:0.03; A:0.03; N:0.03; Q:0.02; F:0.02; Y:0.02; C:0.02	59
290	N:0.23; K:0.15; P:0.13; S:0.1; T:0.08; I:0.08; L:0.05; Y:0.05; D:0.03; A:0.03; R:0.02; F:0.02; H:0.02; V:0.02; G:0.02	62
291	S:0.26; K:0.19; E:0.14; R:0.14; D:0.09; F:0.05; H:0.05; Q:0.05; C:0.02; G:0.02	43
300	K:0.33; L:0.22; V:0.22; T:0.11; Y:0.11	9
302	R:0.38; S:0.38; V:0.25	8
304	N:0.43; L:0.29; I:0.14; S:0.14	7
315	D:0.2; E:0.18; K:0.13; S:0.13; N:0.12; R:0.05; P:0.03; L:0.03; A:0.03; G:0.03; I:0.02; T:0.02; M:0.02	60
319	L:0.33; V:0.26; I:0.25; F:0.11; C:0.02; T:0.02; Y:0.02	61
321	L:0.28; V:0.26; I:0.23; S:0.08; C:0.07; P:0.03; T:0.02; W:0.02; A:0.02	61
325	F:0.44; L:0.2; M:0.08; W:0.07; Y:0.05; E:0.03; T:0.02; I:0.02; V:0.02; Q:0.02; G:0.02; S:0.02; A:0.02; R:0.02	61
326	L:0.3; I:0.2; F:0.18; M:0.08; C:0.08; S:0.06; Y:0.04; T:0.02; A:0.02; P:0.02	50
381	V:0.25; I:0.13; L:0.11; E:0.08; Q:0.06; K:0.06; A:0.05; M:0.05; D:0.05; T:0.05; N:0.05; S:0.03; R:0.02; F:0.02	63
383	E:0.3; L:0.22; R:0.11; Y:0.11; F:0.06; S:0.05; K:0.03; I:0.03; C:0.03; T:0.02; N:0.02; H:0.02	63
386	I:0.36; R:0.18; L:0.11; S:0.05; T:0.05; A:0.05; Q:0.03; N:0.03; V:0.03; E:0.03; M:0.02; K:0.02; H:0.02; Y:0.02	61
387	L:0.41; I:0.29; V:0.11; F:0.06; Y:0.03; A:0.03; M:0.02; N:0.02; T:0.02; H:0.02	63
390	I:0.33; V:0.32; Q:0.08; S:0.05; T:0.05; L:0.05; A:0.03; D:0.03; F:0.02; E:0.02; K:0.02; R:0.02	63
391	L:0.71; I:0.11; F:0.11; M:0.02; S:0.02; T:0.02; K:0.02	63
392	L:0.7; F:0.21; I:0.05; S:0.02; K:0.02; A:0.02	63
395	L:0.62; F:0.14; I:0.08; Y:0.05; M:0.05; N:0.03; V:0.02; R:0.02	63
396	G:0.19; R:0.17; H:0.14; K:0.13; L:0.08; D:0.06; N:0.05; Q:0.05; Y:0.03; T:0.03; E:0.02; A:0.02; M:0.02; F:0.02	63
400	V:0.54; I:0.32; L:0.08; T:0.05; A:0.02	63
402	F:0.76; Y:0.06; W:0.05; L:0.03; I:0.03; C:0.02; X:0.02; T:0.02; V:0.02	63
405	E:0.24; R:0.21; S:0.16; D:0.1; N:0.08; T:0.06; G:0.05; A:0.03; C:0.03; Y:0.03; L:0.02	63
407	L:0.44; I:0.24; V:0.21; P:0.05; C:0.02; M:0.02; T:0.02; A:0.02	63
409	A:0.22; H:0.17; S:0.16; Y:0.13; T:0.1; C:0.08; L:0.06; V:0.05; E:0.02; N:0.02	63
410	C:0.51; T:0.11; V:0.1; S:0.06; A:0.06; F:0.06; I:0.03; M:0.03; L:0.03	63
411	I:0.4; L:0.37; V:0.13; F:0.08; M:0.03	63
419	L:0.68; I:0.27; M:0.02; T:0.02; V:0.02	60
423	V:0.37; I:0.29; L:0.19; F:0.13; M:0.03	63
427	Y:0.16; S:0.14; H:0.1; R:0.08; N:0.08; F:0.06; E:0.06; Q:0.06; C:0.05; K:0.03; A:0.03; G:0.03; V:0.03; X:0.02; I:0.02; W:0.02; L:0.02; M:0.02	63
429	T:0.43; K:0.1; L:0.08; A:0.08; V:0.08; E:0.06; S:0.03; Y:0.03; I:0.03; R:0.03; N:0.02; C:0.02; G:0.02	63
432	P:0.75; S:0.1; V:0.05; K:0.05; T:0.02; Y:0.02; A:0.02; C:0.02	63
436	L:0.73; Y:0.08; G:0.08; M:0.05; N:0.03; F:0.02; S:0.02	63
439	L:0.63; I:0.21; V:0.1; M:0.06	63
445	S:0.2; D:0.2; F:0.13; L:0.13; E:0.13; I:0.07; M:0.07; K:0.07	15
458	Y:0.23; S:0.16; T:0.11; V:0.11; I:0.09; F:0.05; L:0.05; W:0.05; A:0.04; N:0.04; Q:0.04; H:0.02; K:0.02; R:0.02	57
463	K:0.23; G:0.21; L:0.12; A:0.11; E:0.07; S:0.07; Y:0.05; R:0.04; V:0.02; P:0.02; I:0.02; Q:0.02; C:0.02; N:0.02	57
466	L:0.36; H:0.26; V:0.13; I:0.08; F:0.08; K:0.02; S:0.02; T:0.02; G:0.02; Q:0.02	53
468	S:0.22; Y:0.2; L:0.14; D:0.1; Q:0.06; F:0.06; K:0.04; E:0.04; T:0.04; M:0.02; R:0.02; A:0.02; N:0.02; G:0.02	50
470	L:0.24; V:0.14; I:0.11; G:0.08; R:0.08; T:0.05; H:0.05; D:0.05; S:0.03; P:0.03; E:0.03; K:0.03; N:0.03; A:0.03; F:0.03	37
476	S:0.13; L:0.13; M:0.09; V:0.09; K:0.09; E:0.09; I:0.09; N:0.09; F:0.04; H:0.04; D:0.04; T:0.04; Q:0.04	23
477	N:0.17; D:0.13; I:0.09; V:0.09; K:0.09; G:0.09; L:0.09; E:0.09; Y:0.04; S:0.04; H:0.04; F:0.04	23
478	D:0.26; I:0.11; K:0.11; L:0.11; N:0.11; Y:0.05; S:0.05; Q:0.05; F:0.05; E:0.05; V:0.05	19
531	D:0.22; I:0.17; L:0.11; S:0.08; F:0.08; T:0.06; E:0.06; G:0.06; Q:0.06; V:0.06; M:0.03; K:0.03	36
535	G:0.22; S:0.17; N:0.15; E:0.13; I:0.04; V:0.04; Q:0.04; D:0.04; A:0.04; M:0.02; K:0.02; T:0.02; C:0.02; R:0.02	46
538	Y:0.31; L:0.12; N:0.09; I:0.09; V:0.07; E:0.05; T:0.03; F:0.03; A:0.03; D:0.03; S:0.03; C:0.03; Q:0.02; G:0.02; H:0.02; K:0.02	58
539	E:0.14; T:0.12; V:0.09; S:0.09; M:0.09; D:0.09; L:0.07; K:0.07; F:0.07; A:0.05; N:0.03; H:0.03; C:0.02; Q:0.02; I:0.02; R:0.02	58
540	L:0.24; P:0.16; E:0.1; S:0.09; T:0.09; R:0.07; D:0.07; I:0.05; N:0.03; K:0.03; G:0.03; A:0.02; V:0.02	58
541	I:0.24; L:0.16; E:0.12; A:0.09; D:0.07; S:0.07; N:0.05; P:0.05; V:0.05; K:0.03; R:0.02; G:0.02; H:0.02; F:0.02	58
544	D:0.25; T:0.11; I:0.09; E:0.09; A:0.09; Q:0.07; S:0.07; K:0.05; V:0.04; G:0.04; R:0.02; C:0.02; F:0.02; H:0.02; W:0.02; L:0.02	56
547	Y:0.21; S:0.16; D:0.14; E:0.11; T:0.07; L:0.07; A:0.05; F:0.05; G:0.04; Q:0.04; N:0.02; R:0.02; M:0.02	56
562	D:0.42; S:0.1; I:0.08; T:0.08; E:0.06; L:0.06; V:0.04; N:0.04; R:0.02; Q:0.02; G:0.02; P:0.02; F:0.02	48
564	E:0.16; G:0.12; L:0.12; Y:0.12; S:0.12; I:0.12; D:0.08; N:0.08; W:0.04; R:0.04	25
572	F:0.31; R:0.19; N:0.13; V:0.13; K:0.13; L:0.06; E:0.06	16
640	L:0.23; I:0.17; K:0.12; T:0.08; V:0.06; Q:0.06; F:0.06; H:0.04; Y:0.04; P:0.04; N:0.02; M:0.02; E:0.02; G:0.02; A:0.02; R:0.02	52
642	L:0.31; V:0.27; I:0.2; P:0.06; A:0.04; K:0.04; N:0.02; M:0.02; E:0.02; C:0.02	49
647	S:0.33; H:0.33; Q:0.33	3
704	L:0.68; I:0.08; V:0.08; A:0.06; M:0.04; R:0.02; S:0.02; Q:0.02	50
705	I:0.41; V:0.26; L:0.19; A:0.11; T:0.02; M:0.02	54
706	K:0.3; L:0.13; V:0.09; S:0.09; R:0.06; D:0.06; A:0.06; I:0.06; T:0.04; E:0.04; H:0.04; W:0.04; M:0.02	54
709	V:0.32; I:0.23; L:0.23; Y:0.08; M:0.03; K:0.03; T:0.02; D:0.02; F:0.02; R:0.02	60
712	L:0.75; S:0.11; V:0.06; A:0.03; C:0.02; T:0.02; I:0.02	63
713	P:0.73; D:0.1; E:0.05; S:0.03; N:0.03; H:0.02; K:0.02; Q:0.02; G:0.02	63
716	L:0.44; I:0.25; V:0.11; T:0.1; S:0.03; N:0.03; Y:0.02; C:0.02	63
718	K:0.4; R:0.14; S:0.13; A:0.11; P:0.08; T:0.05; N:0.05; G:0.03; L:0.02	63
719	P:0.27; T:0.1; K:0.1; E:0.1; V:0.08; I:0.08; L:0.06; S:0.06; R:0.06; C:0.03; Q:0.02; N:0.02; H:0.02; A:0.02	63
720	L:0.68; V:0.14; I:0.1; M:0.06; T:0.02	63
722	E:0.4; S:0.14; K:0.1; N:0.1; D:0.06; P:0.05; Q:0.05; T:0.05; A:0.03; R:0.02; G:0.02	63
725	I:0.63; V:0.21; L:0.08; F:0.03; M:0.03; C:0.02	63
731	L:0.36; V:0.27; A:0.07; I:0.07; K:0.05; M:0.04; F:0.04; G:0.02; S:0.02; R:0.02; N:0.02; C:0.02	55
733	N:0.19; K:0.14; I:0.12; S:0.1; E:0.08; D:0.08; V:0.08; Q:0.03; G:0.03; L:0.03; R:0.03; F:0.03; T:0.02; H:0.02	59
735	P:0.45; E:0.2; S:0.08; D:0.08; K:0.07; Q:0.05; L:0.03; N:0.02; A:0.02	60
737	F:0.33; L:0.22; Y:0.17; V:0.08; I:0.07; N:0.03; M:0.03; T:0.02; K:0.02; E:0.02; A:0.02	60
741	I:0.42; L:0.25; V:0.13; F:0.1; E:0.03; H:0.02; M:0.02; Q:0.02; T:0.02	60
742	L:0.32; I:0.15; K:0.15; R:0.1; E:0.07; V:0.05; H:0.03; Q:0.03; S:0.03; T:0.02; N:0.02; D:0.02; A:0.02	60
746	K:0.25; R:0.18; E:0.08; Q:0.07; S:0.07; N:0.07; L:0.07; D:0.05; T:0.03; V:0.03; G:0.03; P:0.02; X:0.02; A:0.02; C:0.02	60
747	K:0.13; S:0.12; A:0.1; V:0.1; L:0.08; E:0.08; Q:0.08; T:0.07; P:0.05; N:0.03; G:0.03; I:0.03; D:0.03; F:0.02; Y:0.02; H:0.02	60
749	M:0.16; F:0.14; L:0.14; S:0.09; T:0.07; N:0.07; V:0.05; G:0.05; I:0.05; Q:0.05; A:0.03; K:0.03; Y:0.02; D:0.02; H:0.02; E:0.02	58
753	S:0.21; K:0.15; N:0.09; F:0.09; A:0.06; R:0.06; G:0.06; V:0.06; E:0.06; L:0.06; P:0.03; Q:0.03; D:0.03; T:0.03	34
754	S:0.26; V:0.15; G:0.11; K:0.11; A:0.07; E:0.07; I:0.04; N:0.04; H:0.04; L:0.04; T:0.04; D:0.04	27
786	L:0.54; V:0.14; K:0.13; D:0.06; M:0.06; T:0.03; E:0.02; I:0.02	63
788	P:0.21; S:0.19; Y:0.16; A:0.14; C:0.13; V:0.06; L:0.05; R:0.02; D:0.02; G:0.02; E:0.02	63
794	L:0.51; I:0.25; A:0.1; M:0.05; S:0.03; T:0.02; R:0.02; H:0.02; V:0.02	63
796	A:0.29; C:0.19; S:0.16; T:0.16; V:0.1; I:0.03; L:0.03; G:0.03; Y:0.02	63
799	L:0.29; V:0.13; S:0.13; I:0.08; T:0.08; F:0.06; A:0.05; N:0.03; M:0.03; K:0.03; R:0.02; G:0.02; H:0.02; Y:0.02; E:0.02	62
800	L:0.58; K:0.06; A:0.06; I:0.03; R:0.03; G:0.03; S:0.03; F:0.03; Y:0.03; T:0.03; M:0.02; E:0.02; D:0.02; V:0.02	62
803	K:0.22; E:0.16; Q:0.13; G:0.11; D:0.09; R:0.05; S:0.05; N:0.05; I:0.04; P:0.04; H:0.02; L:0.02; A:0.02	55
805	S:0.26; T:0.11; K:0.11; E:0.09; N:0.09; P:0.06; L:0.06; V:0.06; Q:0.02; A:0.02; R:0.02; M:0.02; D:0.02; G:0.02; Y:0.02; H:0.02	47
839	E:0.35; G:0.23; R:0.11; L:0.09; D:0.07; T:0.04; I:0.04; K:0.04; C:0.02; Y:0.02; S:0.02	57
845	F:0.42; Y:0.19; E:0.11; I:0.11; L:0.04; M:0.04; V:0.04; T:0.02; D:0.02; A:0.02	53
846	Y:0.19; I:0.12; Q:0.08; E:0.08; L:0.08; N:0.08; K:0.08; S:0.06; V:0.04; R:0.04; A:0.04; T:0.04; C:0.02; F:0.02; P:0.02; D:0.02; G:0.02	52
863	P:0.67; T:0.12; Q:0.06; D:0.04; L:0.02; N:0.02; A:0.02; E:0.02; F:0.02	49
865	W:0.71; S:0.1; L:0.08; D:0.02; A:0.02; N:0.02; I:0.02; T:0.02	49
867	D:0.33; E:0.16; N:0.14; L:0.14; S:0.08; G:0.04; V:0.04; Y:0.02; A:0.02; T:0.02	49
868	L:0.14; F:0.14; Q:0.14; Y:0.12; N:0.12; S:0.1; I:0.06; R:0.04; D:0.02; A:0.02; K:0.02; T:0.02; H:0.02; P:0.02	49
869	Y:0.24; K:0.22; R:0.18; L:0.12; E:0.06; I:0.06; S:0.04; W:0.02; Q:0.02; T:0.02	49
875	K:0.48; T:0.16; I:0.08; E:0.04; N:0.04; A:0.04; L:0.04; V:0.04; R:0.04; S:0.04	25
Capping Protein Class 1
CTG position in alignment	amino acid distribution	total number of amino acids
12	K:0.45; S:0.22; E:0.07; N:0.07; D:0.06; T:0.04; Q:0.03; A:0.03; G:0.01	67
17	I:0.49; V:0.43; L:0.04; S:0.03; A:0.01	68
20	I:0.43; L:0.38; F:0.1; M:0.07; V:0.01	68
29	L:0.53; I:0.24; V:0.07; A:0.04; T:0.03; G:0.03; N:0.03; D:0.03	68
36	L:0.82; I:0.16; V:0.01	68
38	K:0.24; T:0.22; S:0.15; A:0.15; I:0.1; L:0.07; V:0.06; N:0.01	68
39	I:0.62; L:0.29; V:0.09	68
40	T:0.41; L:0.19; V:0.15; A:0.12; S:0.09; I:0.04	68
51	S:0.25; N:0.19; D:0.11; Q:0.06; E:0.06; A:0.06; R:0.06; I:0.05; K:0.05; L:0.03; T:0.03; H:0.02; G:0.02; V:0.02	64
52	T:0.38; I:0.17; S:0.13; E:0.06; V:0.06; A:0.05; L:0.03; K:0.03; Q:0.03; D:0.03; N:0.02; R:0.02	64
53	I:0.64; L:0.09; T:0.08; V:0.06; A:0.05; S:0.03; H:0.02; N:0.02; E:0.02	64
54	L:0.35; N:0.16; I:0.11; E:0.08; K:0.06; S:0.06; A:0.06; D:0.03; G:0.03; T:0.03; H:0.02	63
55	D:0.4; S:0.18; E:0.12; Q:0.06; A:0.05; N:0.05; L:0.05; K:0.03; V:0.03; H:0.02; P:0.02	65
57	I:0.63; L:0.18; V:0.06; K:0.03; R:0.03; M:0.01; A:0.01; E:0.01; F:0.01; T:0.01	68
61	N:0.47; I:0.28; L:0.1; V:0.04; H:0.03; T:0.03; A:0.01; Y:0.01; E:0.01	68
75	C:0.23; A:0.13; R:0.11; D:0.08; K:0.06; N:0.06; I:0.05; F:0.05; V:0.05; T:0.05; P:0.03; S:0.03; H:0.02; L:0.02; Q:0.02; G:0.02	62
76	I:0.26; L:0.15; N:0.13; F:0.1; V:0.1; Q:0.09; G:0.04; T:0.03; E:0.03; K:0.01; C:0.01; A:0.01; R:0.01	68
82	G:0.49; S:0.08; I:0.08; N:0.06; A:0.05; D:0.05; F:0.05; E:0.03; V:0.03; L:0.03; T:0.03; K:0.02	63
90	I:0.76; V:0.12; L:0.09; K:0.01; F:0.01	68
98	G:0.59; E:0.14; S:0.06; P:0.05; D:0.03; A:0.03; K:0.03; T:0.02; N:0.02; Q:0.02; H:0.02; L:0.02	66
102	S:0.47; T:0.17; A:0.15; D:0.05; L:0.05; V:0.03; N:0.03; E:0.02; G:0.02; Q:0.02; I:0.02	66
107	P:0.49; Y:0.28; F:0.1; S:0.04; L:0.03; E:0.01; H:0.01; V:0.01; I:0.01	68
111	K:0.29; V:0.26; I:0.18; L:0.09; E:0.04; Q:0.04; T:0.03; R:0.01; S:0.01; C:0.01; N:0.01	68
118	L:0.41; D:0.12; I:0.1; Q:0.07; V:0.07; H:0.04; K:0.04; S:0.04; T:0.04; R:0.01; N:0.01; G:0.01	68
120	R:0.26; Q:0.22; L:0.15; H:0.09; N:0.06; F:0.04; S:0.04; K:0.04; E:0.03; M:0.01; C:0.01; Y:0.01; G:0.01	68
130	P:0.28; S:0.22; E:0.21; D:0.12; N:0.06; K:0.04; T:0.03; A:0.03; L:0.01	68
138	P:0.3; L:0.2; N:0.09; I:0.09; E:0.07; R:0.07; A:0.04; D:0.04; Y:0.02; T:0.02; G:0.02; K:0.02; Q:0.02	46
143	Q:0.24; Y:0.19; L:0.19; F:0.13; V:0.09; D:0.04; I:0.03; P:0.01; C:0.01; A:0.01; H:0.01; N:0.01	67
144	K:0.22; D:0.19; E:0.18; S:0.1; N:0.07; Q:0.06; L:0.03; R:0.03; G:0.01; V:0.01; F:0.01; M:0.01; A:0.01; H:0.01; P:0.01	67
146	L:0.7; I:0.19; Y:0.04; W:0.01; E:0.01; A:0.01; V:0.01	67
150	L:0.94; F:0.03; V:0.01; A:0.01	67
154	G:0.28; L:0.22; V:0.18; I:0.07; A:0.07; T:0.06; S:0.03; F:0.03; C:0.03; M:0.01	67
156	D:0.28; Q:0.18; K:0.18; E:0.1; N:0.06; T:0.06; A:0.04; G:0.03; S:0.03; V:0.01; L:0.01	67
175	V:0.18; E:0.15; I:0.13; D:0.07; K:0.07; T:0.07; Q:0.06; S:0.06; G:0.04; L:0.04; H:0.03; F:0.03; A:0.03; P:0.01; N:0.01	68
176	P:0.26; S:0.2; E:0.12; G:0.11; K:0.08; D:0.08; N:0.06; A:0.03; V:0.02; Y:0.02; T:0.02; L:0.02	65
237	I:0.28; V:0.21; L:0.15; F:0.13; Y:0.1; T:0.09; D:0.03	67
246	Y:0.38; L:0.28; F:0.07; A:0.07; K:0.06; S:0.04; T:0.01; Q:0.01; V:0.01; I:0.01; H:0.01; N:0.01	68
248	P:0.46; D:0.12; H:0.09; K:0.07; L:0.07; Q:0.06; N:0.03; S:0.03; V:0.03; Y:0.01; A:0.01; T:0.01	68
266	T:0.34; S:0.26; G:0.11; E:0.09; K:0.06; L:0.04; N:0.04; A:0.02; V:0.02; D:0.02	47
272	L:0.62; I:0.32; V:0.05; F:0.02	66
276	E:0.19; S:0.13; T:0.13; H:0.09; Q:0.09; K:0.09; N:0.09; D:0.06; V:0.04; G:0.03; R:0.03; A:0.01; F:0.01	68
291	L:0.51; F:0.46; M:0.03	68
292	K:0.37; N:0.24; Q:0.21; T:0.04; S:0.03; L:0.03; E:0.03; D:0.01; H:0.01; I:0.01; R:0.01	68
296	D:0.21; E:0.19; K:0.19; S:0.16; A:0.06; P:0.04; T:0.03; N:0.03; Q:0.01; F:0.01; V:0.01; L:0.01; R:0.01; H:0.01	68
301	N:0.19; S:0.19; L:0.14; K:0.11; Q:0.08; E:0.08; I:0.05; V:0.05; T:0.03; F:0.03; A:0.03; D:0.03	37
303	S:0.3; G:0.22; N:0.17; D:0.13; K:0.09; T:0.04; V:0.04	23
321	I:0.43; V:0.32; P:0.15; L:0.06; A:0.04	68
325	I:0.91; L:0.06; V:0.03	68
328	F:0.19; I:0.16; A:0.15; L:0.15; V:0.13; Q:0.09; S:0.06; T:0.04; E:0.01; Y:0.01	68
337	N:0.19; L:0.18; K:0.16; V:0.09; I:0.07; R:0.07; M:0.04; T:0.04; Q:0.04; E:0.03; S:0.03; D:0.03; A:0.01	68
339	L:0.59; I:0.29; V:0.09; M:0.03	68
346	L:0.94; M:0.06	68
354	L:1.0	68
358	L:0.97; M:0.03	68
363	S:0.87; A:0.13	68
376	L:0.99; I:0.01	68
385	H:0.24; S:0.14; E:0.1; L:0.1; N:0.05; I:0.05; D:0.05; Q:0.05; G:0.05; A:0.05; T:0.05; K:0.05; P:0.05	21
Capping Protein Class 2
CTG position in alignment	amino acid distribution	total number of amino acids
15	M:0.6; S:0.33; P:0.02; Q:0.02; I:0.02; N:0.02	58
20	F:0.53; Y:0.33; L:0.1; K:0.01; V:0.01; Q:0.01	70
24	L:0.9; C:0.06; A:0.03; M:0.01	70
25	D:0.84; E:0.07; S:0.03; L:0.03; A:0.01; N:0.01	70
26	L:0.84; I:0.11; D:0.03; V:0.01	70
27	L:0.87; I:0.09; F:0.03; M:0.01	70
30	L:0.96; R:0.03; V:0.01	70
36	I:0.49; L:0.3; V:0.2; T:0.01	70
37	S:0.29; Q:0.23; T:0.17; E:0.11; K:0.1; G:0.03; A:0.03; V:0.01; N:0.01; R:0.01	70
40	L:0.94; V:0.03; I:0.03	70
43	I:0.53; L:0.4; V:0.07	70
46	L:0.89; I:0.07; V:0.04	70
65	L:0.91; I:0.07; V:0.01	69
67	E:0.44; Q:0.29; A:0.11; G:0.07; S:0.06; D:0.01; P:0.01	70
69	L:0.99; I:0.01	70
70	L:1.0	70
77	L:1.0	70
80	K:0.29; Q:0.21; A:0.17; S:0.14; R:0.07; I:0.03; L:0.03; E:0.03; V:0.01; N:0.01	70
90	E:0.53; D:0.13; Q:0.07; P:0.06; S:0.06; T:0.04; K:0.03; L:0.03; M:0.03; A:0.01; N:0.01	70
92	L:1.0	70
102	S:0.97; L:0.01; A:0.01	70
114	E:0.46; P:0.12; K:0.1; A:0.09; S:0.07; V:0.04; Q:0.04; T:0.03; R:0.01; D:0.01; N:0.01	68
115	L:0.65; V:0.09; I:0.06; P:0.06; T:0.05; D:0.03; S:0.02; N:0.02; Q:0.02; A:0.02	66
117	D:0.26; P:0.21; A:0.2; S:0.15; E:0.05; T:0.03; G:0.03; V:0.03; K:0.02; Q:0.02	61
122	L:0.43; D:0.25; E:0.14; V:0.11; I:0.03; A:0.03; S:0.02	65
125	S:0.54; A:0.24; P:0.17; G:0.04	70
129	S:0.99; T:0.01	70
132	L:0.93; I:0.06; V:0.01	70
135	L:0.84; M:0.07; V:0.04; A:0.03; F:0.01	70
137	I:0.64; V:0.19; L:0.04; E:0.04; A:0.03; S:0.01; Q:0.01; M:0.01; T:0.01	70
138	L:0.37; K:0.3; F:0.13; I:0.06; A:0.04; Y:0.04; T:0.03; V:0.01; H:0.01	70
139	A:0.81; C:0.09; M:0.04; F:0.03; L:0.01; T:0.01	70
149	L:1.0	69
158	S:1.0	15
161	L:0.77; F:0.14; M:0.07; Y:0.01	69
164	L:0.36; T:0.29; V:0.12; Q:0.09; S:0.04; N:0.04; I:0.03; G:0.01; D:0.01	69
173	S:0.21; G:0.21; L:0.12; D:0.09; N:0.06; E:0.06; T:0.06; I:0.06; A:0.06; K:0.06; R:0.03	34
196	L:0.99; V:0.01	69
197	F:0.68; L:0.26; I:0.06	69
201	T:0.31; Q:0.21; E:0.12; I:0.1; N:0.06; S:0.06; V:0.04; D:0.04; G:0.03; L:0.01; A:0.01	68
210	S:0.42; H:0.19; Q:0.07; G:0.06; E:0.04; T:0.04; D:0.04; R:0.03; K:0.03; N:0.03; L:0.03; V:0.01	69
226	S:0.49; K:0.13; A:0.09; D:0.07; N:0.06; E:0.04; G:0.04; Q:0.03; R:0.03; T:0.01	68
236	S:0.25; T:0.16; E:0.13; K:0.13; N:0.06; R:0.04; D:0.04; Q:0.04; Y:0.03; V:0.03; F:0.01; M:0.01; L:0.01; I:0.01	67
238	T:0.41; N:0.19; L:0.12; S:0.09; D:0.06; V:0.04; I:0.04; H:0.01; E:0.01; C:0.01; Q:0.01	69
247	L:1.0	69
249	L:0.93; V:0.03; I:0.03; M:0.01	69
252	T:0.22; K:0.2; S:0.15; D:0.1; N:0.07; A:0.05; L:0.05; G:0.03; E:0.03; V:0.03; I:0.02; Q:0.02; M:0.02; P:0.02	60
253	K:0.43; S:0.18; D:0.11; N:0.09; Q:0.07; G:0.04; E:0.04; A:0.02; T:0.02; P:0.02	56
264	D:0.26; N:0.15; E:0.12; G:0.09; K:0.08; Q:0.06; A:0.06; S:0.05; V:0.05; T:0.03; H:0.02; P:0.02; L:0.02	65
265	S:0.3; K:0.14; G:0.14; N:0.11; Q:0.09; D:0.08; R:0.05; L:0.03; A:0.02; P:0.02; H:0.02; M:0.02; F:0.02	66
266	S:0.21; H:0.16; N:0.13; Q:0.1; K:0.09; D:0.06; T:0.06; L:0.04; G:0.04; R:0.03; P:0.03; A:0.03; E:0.01	68
267	L:0.42; M:0.29; I:0.13; T:0.06; V:0.06; F:0.04	69
269	L:0.99; V:0.01	69
273	L:0.96; M:0.03; I:0.01	69
281	I:0.26; Q:0.23; L:0.19; V:0.12; A:0.09; M:0.06; F:0.03; G:0.01; K:0.01	69
282	A:0.29; S:0.24; K:0.13; T:0.1; Q:0.09; P:0.04; V:0.03; N:0.03; L:0.01; H:0.01; G:0.01	68
283	V:0.31; I:0.22; L:0.2; F:0.12; Y:0.08; N:0.02; M:0.02; A:0.02	49
289	L:0.3; G:0.22; S:0.09; V:0.09; A:0.07; E:0.07; D:0.06; T:0.02; Y:0.02; P:0.02; K:0.02; M:0.02	54
292	I:0.29; L:0.24; N:0.14; P:0.08; E:0.06; D:0.04; S:0.04; V:0.02; M:0.02; T:0.02; H:0.02; Y:0.02; R:0.02	51
294	T:0.46; E:0.15; L:0.1; I:0.08; V:0.08; W:0.04; N:0.02; Q:0.02; P:0.02; A:0.02	48
302	L:0.71; I:0.25; V:0.04	69
305	L:0.74; M:0.1; I:0.09; V:0.03; A:0.01; T:0.01; F:0.01	69
309	I:0.48; S:0.23; V:0.17; A:0.07; M:0.01; L:0.01; T:0.01	69
313	M:0.42; L:0.28; I:0.22; V:0.04; Q:0.03; T:0.01	69
316	L:0.62; M:0.22; Q:0.09; V:0.04; A:0.01; S:0.01	69
317	L:1.0	69
329	F:0.33; M:0.22; I:0.16; Y:0.13; L:0.09; V:0.07	69
333	L:0.33; T:0.25; D:0.23; I:0.1; V:0.07; C:0.01	69
334	R:0.54; L:0.23; K:0.23	69
336	S:0.29; A:0.19; L:0.12; T:0.1; I:0.09; V:0.04; D:0.04; G:0.03; N:0.03; R:0.01; P:0.01; F:0.01; Q:0.01	68
339	A:0.28; D:0.21; L:0.16; S:0.07; I:0.07; G:0.06; T:0.03; V:0.03; E:0.03; K:0.01; Q:0.01; H:0.01; P:0.01	68
340	S:0.43; L:0.11; E:0.08; T:0.08; I:0.08; A:0.06; V:0.06; D:0.05; G:0.03; N:0.02; F:0.02	65
343	E:0.32; K:0.25; Q:0.13; L:0.13; R:0.06; S:0.04; A:0.03; T:0.01; V:0.01; G:0.01	69
357	L:0.8; F:0.09; M:0.06; I:0.06	69
360	L:0.85; M:0.07; N:0.04; R:0.01; I:0.01	67
Coronin
CTG position in alignment	amino acid distribution	total number of amino acids
23	L:0.88; R:0.06; M:0.03; K:0.03	34
28	L:0.68; V:0.21; I:0.12	34
39	L:0.59; I:0.38; V:0.03	34
40	I:0.68; L:0.29; V:0.03	34
47	I:0.76; L:0.24	34
60	A:0.94; L:0.03; G:0.03	34
70	A:0.79; L:0.06; V:0.03; N:0.03; I:0.03; C:0.03; T:0.03	34
76	L:0.97; M:0.03	34
86	L:1.0	34
98	I:0.68; V:0.18; L:0.15	34
108	G:0.59; L:0.26; S:0.06; A:0.03; F:0.03; C:0.03	34
109	I:0.65; L:0.18; V:0.18	34
118	F:0.88; L:0.06; I:0.06	34
132	I:0.68; V:0.24; L:0.09	34
139	L:0.97; Y:0.03	34
140	S:0.5; T:0.44; X:0.03; A:0.03	34
150	L:0.59; E:0.24; Q:0.09; A:0.06; K:0.03	34
159	L:0.97; A:0.03	34
164	L:0.65; G:0.26; F:0.03; M:0.03; A:0.03	34
170	I:0.56; L:0.41; V:0.03	34
182	L:1.0	34
199	L:0.41; H:0.32; Y:0.24; K:0.03	34
200	L:0.91; V:0.03; M:0.03; I:0.03	34
209	L:0.88; I:0.12	34
237	L:1.0	34
243	I:0.5; L:0.41; V:0.06; F:0.03	34
251	L:0.88; F:0.09; Y:0.03	34
256	I:0.7; V:0.21; L:0.09	33
258	I:0.64; V:0.3; L:0.06	33
264	I:0.58; L:0.36; V:0.06	33
268	P:0.45; D:0.42; N:0.06; S:0.03; Q:0.03	33
269	L:0.55; I:0.42; V:0.03	33
282	L:0.91; M:0.06; C:0.03	33
293	L:1.0	33
295	L:0.64; V:0.27; I:0.09	33
315	L:0.97; F:0.03	32
317	E:0.85; Q:0.06; D:0.03; L:0.03; P:0.03	33
318	L:0.97; I:0.03	33
322	Q:0.58; T:0.12; A:0.09; H:0.06; G:0.06; L:0.03; P:0.03; S:0.03	33
346	L:0.64; V:0.18; T:0.09; M:0.06; F:0.03	33
351	T:0.88; S:0.06; L:0.03; A:0.03	33
356	R:0.27; S:0.24; C:0.15; Y:0.12; I:0.06; M:0.03; L:0.03; A:0.03; F:0.03; V:0.03	33
373	E:0.36; D:0.33; S:0.15; A:0.12; H:0.03	33
386	L:0.97; V:0.03	33
402	L:0.97; V:0.03	33
408	L:0.52; I:0.3; V:0.18	33
419	F:0.45; L:0.19; I:0.16; Y:0.1; A:0.03; P:0.03; V:0.03	31
465	A:0.32; S:0.29; E:0.14; K:0.11; P:0.07; Q:0.04; R:0.04	28
484	E:0.33; K:0.33; S:0.17; A:0.17	6
494	K:0.18; A:0.14; L:0.14; E:0.11; T:0.11; S:0.07; G:0.07; V:0.07; Q:0.04; P:0.04; I:0.04	28
497	A:0.23; T:0.2; K:0.13; S:0.1; L:0.07; Q:0.07; P:0.07; V:0.03; E:0.03; G:0.03; H:0.03	30
500	S:0.34; P:0.17; E:0.14; F:0.1; G:0.07; L:0.07; A:0.03; K:0.03; R:0.03	29
533	L:0.91; M:0.09	33
534	L:0.94; I:0.06	33
540	L:0.41; I:0.22; Q:0.19; E:0.13; M:0.03; F:0.03	32
566	K:0.35; D:0.35; E:0.23; I:0.03; L:0.03	31
567	E:0.29; P:0.29; K:0.26; R:0.06; T:0.03; D:0.03; L:0.03	31
568	P:0.4; E:0.13; V:0.1; S:0.1; L:0.07; I:0.07; D:0.03; Y:0.03; K:0.03; A:0.03	30
588	P:0.13; N:0.13; V:0.13; E:0.13; I:0.13; T:0.08; G:0.08; A:0.08; L:0.04; S:0.04; K:0.04	24
592	S:0.18; K:0.18; P:0.11; E:0.11; R:0.11; A:0.07; T:0.07; D:0.04; N:0.04; V:0.04; Q:0.04; L:0.04	28
633	P:0.26; E:0.15; S:0.15; V:0.07; A:0.07; K:0.07; N:0.07; I:0.04; G:0.04; C:0.04; M:0.04	27
640	T:0.36; A:0.11; V:0.11; S:0.11; E:0.11; Q:0.04; L:0.04; N:0.04; R:0.04; I:0.04; K:0.04	28
641	P:0.48; K:0.21; S:0.07; I:0.03; N:0.03; V:0.03; H:0.03; Q:0.03; D:0.03; A:0.03	29
665	P:0.17; A:0.17; E:0.17; T:0.11; K:0.11; S:0.11; L:0.06; N:0.06; H:0.06	18
696	D:0.5; L:0.5	2
731	L:0.88; D:0.09; A:0.03	32
738	L:0.94; I:0.03; S:0.03	32
741	L:0.81; V:0.09; I:0.06; R:0.03	32
743	L:0.44; T:0.16; E:0.13; D:0.06; I:0.06; S:0.06; Y:0.03; V:0.03; Q:0.03	32
745	L:0.97; F:0.03	32
748	V:0.41; Q:0.22; R:0.06; H:0.06; I:0.06; T:0.06; Y:0.03; A:0.03; K:0.03; L:0.03	32
752	L:1.0	32
757	L:0.69; I:0.13; T:0.06; Q:0.03; S:0.03; D:0.03; K:0.03	32
763	L:0.88; I:0.13	32
765	A:0.41; K:0.19; S:0.09; L:0.09; Q:0.06; R:0.06; E:0.03; T:0.03; I:0.03	32
766	L:1.0	32
770	I:0.66; L:0.22; V:0.13	32
773	L:0.88; F:0.09; C:0.03	32
774	L:0.66; S:0.19; I:0.06; V:0.03; N:0.03; T:0.03	32
Dynactin1 p150
CTG position in alignment	amino acid distribution	total number of amino acids
35	M:0.25; S:0.2; E:0.13; D:0.1; K:0.08; T:0.05; G:0.05; R:0.05; A:0.03; Q:0.03; N:0.03; V:0.03	40
36	I:0.27; F:0.2; V:0.16; L:0.11; M:0.11; A:0.07; Y:0.04; H:0.04	45
37	S:0.22; E:0.18; K:0.16; N:0.13; Q:0.07; F:0.04; V:0.04; C:0.04; G:0.02; A:0.02; P:0.02; Y:0.02; R:0.02	45
38	I:0.38; L:0.31; V:0.27; T:0.04	45
41	R:0.42; S:0.11; K:0.11; T:0.09; W:0.07; I:0.04; N:0.04; Y:0.02; P:0.02; Q:0.02; A:0.02; E:0.02	45
43	L:0.24; V:0.13; I:0.09; K:0.09; T:0.09; A:0.07; Q:0.07; W:0.04; S:0.04; F:0.04; R:0.02; D:0.02; Y:0.02; N:0.02	45
44	V:0.71; L:0.2; F:0.02; T:0.02; A:0.02; N:0.02	45
47	L:0.16; D:0.16; M:0.13; V:0.13; E:0.13; G:0.09; H:0.07; Q:0.04; K:0.02; T:0.02; S:0.02; I:0.02	45
73	I:0.58; V:0.38; L:0.04	45
75	L:0.96; M:0.04	45
79	L:0.24; V:0.22; K:0.11; N:0.09; C:0.07; I:0.07; T:0.04; A:0.04; Q:0.02; R:0.02; F:0.02; D:0.02; S:0.02	45
90	Q:0.36; N:0.27; K:0.11; D:0.09; A:0.07; E:0.04; G:0.02; L:0.02; S:0.02	45
96	D:0.31; T:0.16; E:0.13; Q:0.13; L:0.07; N:0.07; K:0.02; S:0.02; R:0.02; H:0.02; A:0.02; F:0.02	45
97	C:0.4; I:0.2; L:0.18; T:0.04; A:0.04; P:0.04; Q:0.04; M:0.04	45
99	K:0.38; E:0.26; L:0.1; S:0.05; D:0.05; A:0.03; R:0.03; Q:0.03; N:0.03; G:0.03; V:0.03	39
102	A:0.26; N:0.17; K:0.13; G:0.09; T:0.09; I:0.09; D:0.04; L:0.04; S:0.04; P:0.04	23
115	L:0.24; N:0.2; Y:0.18; F:0.11; K:0.09; M:0.04; G:0.02; E:0.02; T:0.02; V:0.02; S:0.02; C:0.02	45
118	I:0.41; L:0.34; V:0.2; A:0.02; K:0.02	44
122	R:0.18; P:0.18; E:0.18; S:0.09; G:0.07; K:0.07; Q:0.05; I:0.05; A:0.05; L:0.02; V:0.02; Y:0.02; M:0.02	44
160	L:1.0	1
201	L:1.0	2
205	S:0.5; L:0.5	2
235	M:0.26; L:0.15; A:0.15; T:0.15; I:0.06; R:0.06; K:0.06; S:0.03; V:0.03; D:0.03; H:0.03	34
236	L:0.57; V:0.11; I:0.11; A:0.05; K:0.05; D:0.02; H:0.02; E:0.02; T:0.02; Q:0.02	44
245	S:0.26; D:0.07; Y:0.07; V:0.07; R:0.07; K:0.07; Q:0.07; P:0.07; N:0.07; E:0.07; L:0.04; A:0.04	27
251	S:0.27; K:0.13; L:0.13; A:0.13; P:0.07; T:0.07; R:0.07; N:0.07; I:0.07	15
254	V:0.24; D:0.12; K:0.12; S:0.12; H:0.12; L:0.06; Q:0.06; A:0.06; I:0.06; P:0.06	17
255	A:0.28; E:0.17; N:0.17; Q:0.11; S:0.11; G:0.06; I:0.06; L:0.06	18
257	S:0.36; E:0.21; I:0.14; N:0.07; L:0.07; M:0.07; K:0.07	14
259	L:0.4; E:0.16; Y:0.16; I:0.08; A:0.08; Q:0.04; T:0.04; V:0.04	25
262	I:0.37; T:0.3; S:0.07; R:0.07; V:0.07; K:0.04; D:0.04; E:0.04	27
263	I:0.43; V:0.18; L:0.14; S:0.07; P:0.04; K:0.04; T:0.04; Q:0.04; A:0.04	28
268	S:0.17; H:0.15; E:0.15; D:0.12; N:0.1; P:0.07; A:0.05; T:0.05; L:0.05; V:0.05; I:0.02; G:0.02	41
270	L:0.57; S:0.14; V:0.07; A:0.05; F:0.02; R:0.02; G:0.02; I:0.02; T:0.02; M:0.02; E:0.02	42
277	S:0.2; A:0.17; L:0.15; I:0.12; Q:0.07; D:0.07; P:0.05; T:0.05; N:0.05; M:0.02; V:0.02; K:0.02	41
278	Q:0.17; S:0.1; I:0.1; R:0.1; L:0.07; P:0.07; N:0.07; K:0.07; V:0.05; A:0.05; H:0.05; T:0.05; E:0.02; F:0.02	41
281	K:0.26; R:0.18; L:0.13; I:0.11; Q:0.08; E:0.05; T:0.05; P:0.03; H:0.03; S:0.03; V:0.03; N:0.03	38
292	L:0.57; I:0.14; E:0.11; K:0.08; P:0.03; S:0.03; Q:0.03; N:0.03	37
294	E:0.37; D:0.16; S:0.13; K:0.08; Y:0.05; N:0.05; V:0.05; I:0.03; L:0.03; A:0.03; T:0.03	38
296	L:0.74; V:0.11; N:0.05; Y:0.03; S:0.03; F:0.03; R:0.03	38
299	L:0.36; K:0.3; S:0.06; V:0.06; M:0.06; T:0.03; A:0.03; D:0.03; Y:0.03; H:0.03	33
301	E:0.28; S:0.22; K:0.08; N:0.08; H:0.08; D:0.08; R:0.06; L:0.06; A:0.03; M:0.03	36
303	L:0.26; C:0.16; V:0.12; M:0.12; I:0.09; Y:0.09; K:0.07; G:0.05; T:0.02; N:0.02	43
306	L:0.47; M:0.12; V:0.09; I:0.07; A:0.05; E:0.05; S:0.05; R:0.05; K:0.02; F:0.02; G:0.02	43
308	S:0.23; I:0.14; E:0.12; L:0.09; Q:0.09; K:0.09; A:0.07; R:0.05; D:0.05; N:0.02; T:0.02; M:0.02	43
310	L:0.56; K:0.09; N:0.09; V:0.09; Q:0.07; I:0.05; A:0.05	43
313	Q:0.21; L:0.19; R:0.1; T:0.07; S:0.05; D:0.05; H:0.05; Y:0.05; I:0.05; A:0.05; C:0.05; V:0.02; K:0.02; E:0.02; G:0.02	42
314	K:0.21; T:0.21; L:0.09; A:0.09; R:0.07; S:0.07; F:0.05; N:0.05; E:0.05; Q:0.02; V:0.02; D:0.02; W:0.02; I:0.02	43
315	Q:0.27; K:0.18; Y:0.09; V:0.09; N:0.09; E:0.09; S:0.09; L:0.09	11
323	L:0.56; D:0.11; S:0.11; N:0.11; V:0.11	9
327	L:0.5; V:0.38; A:0.13	8
330	L:0.6; A:0.2; R:0.1; I:0.1	10
334	K:0.26; N:0.21; V:0.12; I:0.1; R:0.1; L:0.05; T:0.05; E:0.02; H:0.02; Q:0.02; F:0.02; A:0.02	42
336	Y:0.21; F:0.12; S:0.12; K:0.1; L:0.1; N:0.07; M:0.05; E:0.05; A:0.05; R:0.05; T:0.02; V:0.02; I:0.02; D:0.02	42
337	L:0.79; A:0.05; I:0.05; F:0.05; D:0.02; S:0.02; T:0.02	42
338	E:0.36; S:0.21; K:0.17; L:0.07; Q:0.05; R:0.02; T:0.02; N:0.02; H:0.02; I:0.02; W:0.02	42
339	E:0.28; S:0.14; T:0.12; M:0.07; Q:0.07; D:0.07; K:0.05; L:0.05; G:0.05; I:0.05; V:0.05; N:0.02	43
344	L:0.81; A:0.07; E:0.05; K:0.02; V:0.02; D:0.02	43
345	L:0.21; E:0.21; I:0.12; T:0.12; M:0.09; S:0.09; K:0.05; Q:0.02; R:0.02; H:0.02; G:0.02; N:0.02	43
348	L:0.51; T:0.12; I:0.12; V:0.05; K:0.05; Y:0.02; C:0.02; M:0.02; H:0.02; D:0.02; E:0.02; R:0.02	43
351	L:0.75; E:0.07; V:0.05; I:0.05; Q:0.02; H:0.02; W:0.02; M:0.02	44
352	S:0.23; D:0.14; Q:0.11; T:0.11; E:0.09; N:0.07; K:0.07; I:0.05; H:0.02; C:0.02; L:0.02; A:0.02; R:0.02; F:0.02	44
353	K:0.27; D:0.16; V:0.11; S:0.09; A:0.07; L:0.07; G:0.05; T:0.05; F:0.02; E:0.02; R:0.02; Q:0.02; I:0.02; N:0.02	44
355	Y:0.29; V:0.2; L:0.18; H:0.16; F:0.04; I:0.04; N:0.02; D:0.02; Q:0.02; K:0.02	45
358	L:0.67; V:0.09; I:0.04; A:0.04; T:0.04; E:0.02; R:0.02; C:0.02; W:0.02; F:0.02	45
359	K:0.4; Q:0.2; L:0.11; R:0.07; V:0.07; T:0.04; F:0.02; S:0.02; D:0.02; N:0.02; H:0.02	45
360	V:0.18; K:0.13; N:0.13; D:0.09; T:0.09; Q:0.07; S:0.07; M:0.04; E:0.04; A:0.04; F:0.04; G:0.02; Y:0.02; L:0.02	45
361	E:0.53; D:0.24; K:0.09; Q:0.04; L:0.04; G:0.02; N:0.02	45
362	L:0.28; F:0.24; N:0.22; Y:0.07; E:0.04; T:0.04; R:0.02; H:0.02; D:0.02; G:0.02; W:0.02	46
363	E:0.24; N:0.17; G:0.13; A:0.11; D:0.07; Q:0.07; S:0.07; K:0.04; L:0.04; H:0.02; C:0.02; T:0.02	46
365	L:0.26; I:0.22; M:0.2; Y:0.09; V:0.09; A:0.07; D:0.02; R:0.02; C:0.02; Q:0.02	46
366	K:0.35; Q:0.24; L:0.09; R:0.07; E:0.07; S:0.07; A:0.04; T:0.02; M:0.02; G:0.02; N:0.02	46
369	L:0.5; V:0.15; I:0.09; S:0.09; D:0.04; A:0.04; E:0.04; Y:0.02; K:0.02	46
370	E:0.46; L:0.13; D:0.11; Q:0.09; V:0.04; A:0.04; N:0.02; S:0.02; T:0.02; K:0.02; I:0.02; M:0.02	46
371	L:0.41; I:0.2; N:0.13; R:0.07; V:0.04; E:0.04; Q:0.04; A:0.02; T:0.02; K:0.02	46
375	L:0.3; I:0.25; E:0.11; S:0.09; A:0.07; V:0.05; Y:0.05; D:0.02; Q:0.02; K:0.02; M:0.02	44
377	D:0.22; S:0.17; L:0.1; R:0.1; E:0.1; K:0.1; N:0.07; Q:0.05; V:0.05; A:0.02; H:0.02	41
379	I:0.17; M:0.12; Q:0.1; P:0.1; S:0.1; E:0.1; L:0.1; V:0.1; F:0.07; A:0.02; K:0.02	41
380	N:0.17; S:0.15; I:0.12; L:0.12; E:0.12; D:0.1; R:0.07; A:0.05; K:0.05; W:0.02; M:0.02	41
381	S:0.22; E:0.15; Q:0.1; A:0.1; G:0.07; D:0.07; L:0.05; T:0.05; R:0.05; N:0.05; F:0.05; I:0.02; K:0.02	41
382	S:0.33; K:0.22; R:0.11; T:0.11; A:0.11; V:0.11	9
383	L:0.17; A:0.17; D:0.17; T:0.17; K:0.17; I:0.17	6
384	L:0.2; D:0.2; S:0.2; R:0.2; K:0.2	5
389	L:0.26; T:0.16; V:0.16; A:0.06; D:0.06; F:0.06; G:0.06; I:0.06; Q:0.03; N:0.03; P:0.03	31
397	S:0.33; P:0.28; E:0.17; I:0.06; K:0.06; D:0.06; A:0.06	18
402	T:0.18; S:0.18; K:0.13; I:0.13; A:0.13; M:0.1; L:0.08; Q:0.03; V:0.03; H:0.03	39
403	L:0.67; I:0.23; A:0.03; S:0.03; K:0.03; H:0.03	39
405	E:0.46; K:0.26; D:0.05; Q:0.05; S:0.05; L:0.03; I:0.03; V:0.03; N:0.03; R:0.03	39
409	L:0.51; Q:0.13; R:0.13; K:0.08; D:0.05; A:0.05; S:0.03; T:0.03	39
410	L:0.67; M:0.1; V:0.1; F:0.05; D:0.03; A:0.03; K:0.03	39
411	E:0.56; Q:0.18; L:0.08; K:0.08; T:0.03; R:0.03; S:0.03; D:0.03	39
412	G:0.23; A:0.18; D:0.15; V:0.13; L:0.08; E:0.05; I:0.05; K:0.03; S:0.03; Q:0.03; H:0.03; N:0.03	39
414	L:0.74; I:0.1; V:0.08; F:0.03; T:0.03; P:0.03	39
415	E:0.21; A:0.18; Q:0.11; L:0.11; V:0.08; D:0.08; H:0.05; I:0.05; K:0.03; T:0.03; S:0.03; F:0.03; N:0.03	38
417	L:0.64; T:0.23; I:0.03; M:0.03; V:0.03; N:0.03; Y:0.03	39
422	D:0.2; K:0.15; S:0.15; T:0.1; E:0.1; N:0.08; F:0.08; A:0.08; Q:0.05; R:0.03	40
423	E:0.33; A:0.18; K:0.13; D:0.1; T:0.08; V:0.05; S:0.05; L:0.05; Q:0.05	40
425	E:0.39; M:0.21; Q:0.08; D:0.05; L:0.05; K:0.05; R:0.05; N:0.05; S:0.03; T:0.03	38
428	L:0.32; Q:0.24; C:0.11; Y:0.11; N:0.08; I:0.05; S:0.03; M:0.03; V:0.03; E:0.03	38
430	D:0.16; K:0.16; E:0.13; S:0.11; T:0.11; H:0.08; L:0.08; Q:0.05; A:0.05; R:0.03; G:0.03; N:0.03	38
431	L:0.53; E:0.25; D:0.05; R:0.05; K:0.03; A:0.03; Q:0.03; S:0.03; V:0.03	40
432	L:0.45; I:0.23; K:0.1; R:0.05; S:0.05; T:0.03; Y:0.03; Q:0.03; A:0.03; E:0.03	40
435	L:0.43; N:0.4; S:0.05; K:0.05; T:0.03; V:0.03; Q:0.03	40
438	L:0.4; S:0.15; E:0.13; K:0.08; N:0.05; T:0.05; R:0.05; D:0.03; M:0.03; I:0.03; V:0.03	40
439	L:0.38; Q:0.18; E:0.15; R:0.1; I:0.05; V:0.03; N:0.03; D:0.03; A:0.03; K:0.03; S:0.03	40
440	E:0.28; L:0.2; S:0.18; T:0.08; G:0.08; V:0.05; A:0.05; K:0.03; Q:0.03; M:0.03; N:0.03	40
442	N:0.38; L:0.13; M:0.1; V:0.08; Y:0.08; F:0.05; G:0.03; E:0.03; H:0.03; R:0.03; P:0.03; S:0.03; I:0.03; A:0.03	40
444	V:0.29; S:0.15; K:0.12; T:0.09; Q:0.09; L:0.09; P:0.03; H:0.03; N:0.03; E:0.03; A:0.03; C:0.03	34
445	L:0.44; Y:0.12; T:0.09; E:0.09; I:0.09; K:0.06; D:0.06; S:0.03; M:0.03	34
446	S:0.33; E:0.15; Q:0.12; I:0.12; N:0.06; V:0.06; A:0.06; L:0.06; K:0.03	33
447	K:0.39; S:0.18; A:0.12; R:0.06; N:0.06; T:0.06; G:0.03; I:0.03; E:0.03; W:0.03	33
449	I:0.31; L:0.17; Y:0.17; V:0.09; K:0.06; F:0.06; R:0.03; E:0.03; S:0.03; H:0.03; T:0.03	35
452	L:0.58; A:0.07; E:0.07; T:0.05; C:0.05; V:0.05; N:0.05; I:0.02; K:0.02; S:0.02; Q:0.02	43
454	K:0.21; L:0.21; A:0.09; N:0.07; D:0.07; T:0.07; Q:0.07; S:0.07; E:0.05; R:0.05; C:0.02; H:0.02	43
456	L:0.72; E:0.07; I:0.07; K:0.05; N:0.05; Y:0.02; V:0.02	43
467	L:0.88; F:0.05; I:0.05; V:0.02	42
471	L:0.45; I:0.27; V:0.14; F:0.05; S:0.02; E:0.02; A:0.02; R:0.02	44
477	S:0.49; M:0.11; L:0.09; A:0.07; V:0.04; T:0.04; Y:0.04; N:0.02; E:0.02; P:0.02; D:0.02; C:0.02	45
480	I:0.59; M:0.17; L:0.09; V:0.09; D:0.02; N:0.02; A:0.02	46
484	L:0.93; E:0.02; S:0.02; V:0.02	46
489	I:0.2; E:0.13; D:0.11; T:0.11; L:0.09; V:0.07; N:0.07; S:0.07; A:0.07; H:0.07; G:0.02; F:0.02	46
491	L:0.91; M:0.02; Y:0.02; G:0.02; Q:0.02	46
496	K:0.26; E:0.24; S:0.11; H:0.09; D:0.07; T:0.07; A:0.07; I:0.02; Q:0.02; V:0.02; L:0.02; N:0.02	46
498	L:0.85; K:0.04; C:0.04; Q:0.02; M:0.02; F:0.02	46
502	I:0.39; L:0.26; V:0.22; M:0.04; F:0.04; N:0.02; D:0.02	46
503	E:0.3; D:0.17; K:0.13; S:0.09; A:0.09; L:0.07; N:0.04; I:0.04; V:0.02; Q:0.02; G:0.02	46
505	L:0.83; V:0.07; M:0.04; K:0.02; F:0.02; T:0.02	46
511	L:0.67; I:0.07; V:0.07; Q:0.04; E:0.02; T:0.02; Y:0.02; A:0.02; F:0.02; K:0.02; R:0.02	45
515	L:0.78; I:0.11; A:0.04; K:0.02; Y:0.02; T:0.02	46
519	Y:0.39; Q:0.24; H:0.17; L:0.11; M:0.02; S:0.02; I:0.02; E:0.02	46
520	K:0.2; E:0.2; L:0.11; A:0.11; V:0.09; S:0.07; Q:0.07; T:0.07; I:0.04; R:0.02; D:0.02; N:0.02	46
524	Q:0.22; N:0.15; S:0.15; K:0.11; E:0.09; L:0.09; T:0.07; F:0.02; A:0.02; H:0.02; I:0.02; R:0.02; D:0.02	46
526	L:0.89; I:0.04; M:0.02; S:0.02; N:0.02	46
527	R:0.46; K:0.13; T:0.09; Q:0.07; E:0.07; S:0.07; H:0.04; N:0.04; F:0.02; L:0.02	46
528	L:0.24; Q:0.22; E:0.09; K:0.09; N:0.09; S:0.07; T:0.04; D:0.04; I:0.04; A:0.04; R:0.02; M:0.02	46
531	S:0.22; D:0.15; E:0.13; A:0.13; K:0.11; Y:0.07; R:0.04; L:0.04; G:0.02; H:0.02; F:0.02; N:0.02; T:0.02	46
533	L:0.72; A:0.04; Y:0.04; R:0.04; Q:0.04; E:0.02; I:0.02; S:0.02; V:0.02; M:0.02	46
534	Q:0.41; K:0.17; E:0.11; S:0.09; R:0.07; L:0.04; I:0.04; T:0.02; H:0.02; Y:0.02	46
536	E:0.22; A:0.2; K:0.15; L:0.11; I:0.09; S:0.07; T:0.04; N:0.04; D:0.02; H:0.02; R:0.02; V:0.02	46
537	L:0.42; I:0.22; V:0.07; K:0.04; N:0.04; M:0.04; E:0.04; S:0.02; F:0.02; Y:0.02; G:0.02; A:0.02	45
546	D:0.15; Q:0.15; T:0.15; L:0.15; E:0.09; A:0.09; K:0.07; S:0.04; N:0.04; I:0.02; F:0.02; R:0.02	46
547	L:0.7; Y:0.13; F:0.07; I:0.02; M:0.02; V:0.02; S:0.02; A:0.02	46
553	E:0.17; R:0.17; K:0.13; L:0.09; Y:0.07; T:0.07; S:0.07; A:0.04; H:0.04; Q:0.04; N:0.04; W:0.02; D:0.02; I:0.02	46
554	L:0.59; A:0.11; K:0.04; Y:0.04; R:0.04; M:0.04; F:0.02; C:0.02; H:0.02; E:0.02; Q:0.02; I:0.02	46
558	L:0.51; I:0.24; H:0.07; V:0.04; G:0.04; Q:0.02; S:0.02; E:0.02; M:0.02	45
561	K:0.2; F:0.17; S:0.15; L:0.15; I:0.1; Q:0.07; A:0.07; V:0.05; Y:0.02; N:0.02	41
568	K:0.2; S:0.16; L:0.16; R:0.09; N:0.07; H:0.05; E:0.05; A:0.05; D:0.05; P:0.05; I:0.02; V:0.02; Y:0.02; Q:0.02	44
569	S:0.19; R:0.17; F:0.12; M:0.07; G:0.07; I:0.05; H:0.05; T:0.05; N:0.05; Q:0.05; V:0.02; E:0.02; L:0.02; P:0.02; K:0.02; C:0.02	42
571	S:0.23; D:0.23; E:0.13; A:0.1; V:0.05; G:0.05; H:0.05; N:0.05; T:0.03; I:0.03; R:0.03; L:0.03	39
573	E:0.39; S:0.15; D:0.06; Q:0.06; K:0.06; M:0.06; A:0.03; Y:0.03; H:0.03; I:0.03; V:0.03; C:0.03; T:0.03	33
579	E:0.28; N:0.17; L:0.11; D:0.11; Q:0.11; H:0.06; R:0.06; K:0.06; G:0.06	18
593	L:0.5; D:0.5	2
613	L:0.68; F:0.09; E:0.05; Y:0.05; V:0.02; K:0.02; I:0.02; A:0.02; S:0.02; M:0.02	44
620	L:0.39; N:0.17; I:0.07; S:0.07; T:0.07; H:0.04; M:0.04; D:0.04; V:0.04; F:0.02; A:0.02; Y:0.02	46
622	L:0.33; A:0.15; I:0.11; N:0.09; M:0.07; S:0.04; F:0.04; Q:0.04; E:0.04; T:0.02; P:0.02; D:0.02; V:0.02	46
627	Y:0.24; L:0.2; D:0.16; N:0.09; S:0.09; Q:0.04; H:0.04; R:0.04; F:0.04; K:0.02; E:0.02	45
630	D:0.17; Q:0.15; Y:0.15; N:0.13; E:0.09; K:0.07; F:0.04; A:0.04; L:0.04; T:0.04; V:0.02; G:0.02; C:0.02	46
631	E:0.22; L:0.13; K:0.13; A:0.09; Q:0.09; S:0.07; H:0.07; D:0.04; F:0.04; I:0.02; V:0.02; M:0.02; N:0.02; Y:0.02; T:0.02	46
636	S:0.13; A:0.13; Q:0.11; P:0.11; I:0.09; L:0.09; K:0.07; E:0.07; V:0.07; D:0.04; H:0.04; F:0.02; T:0.02; N:0.02	46
638	L:0.48; I:0.15; Y:0.11; V:0.07; K:0.04; F:0.04; M:0.04; D:0.02; S:0.02; A:0.02	46
645	T:0.18; L:0.12; N:0.12; I:0.12; G:0.12; E:0.06; K:0.06; F:0.06; M:0.06; P:0.06; A:0.06	17
651	Y:0.23; L:0.21; S:0.21; R:0.07; F:0.07; T:0.05; A:0.05; Q:0.02; V:0.02; K:0.02; C:0.02; N:0.02	43
653	L:0.33; K:0.12; I:0.12; E:0.09; Q:0.09; V:0.07; F:0.05; Y:0.02; H:0.02; N:0.02; M:0.02; S:0.02; A:0.02	43
654	Q:0.27; A:0.14; E:0.11; D:0.09; F:0.09; Y:0.07; K:0.07; L:0.05; V:0.02; S:0.02; R:0.02; N:0.02; H:0.02	44
656	L:0.36; V:0.11; M:0.09; S:0.07; I:0.07; H:0.05; Q:0.05; R:0.05; N:0.05; Y:0.02; D:0.02; T:0.02; K:0.02; F:0.02	44
658	E:0.22; F:0.11; D:0.11; K:0.11; N:0.09; L:0.07; S:0.07; R:0.07; T:0.04; H:0.02; Y:0.02; M:0.02; Q:0.02; A:0.02	45
661	L:0.25; E:0.23; S:0.09; A:0.07; K:0.05; M:0.05; I:0.05; N:0.05; Q:0.05; G:0.05; V:0.02; D:0.02; R:0.02; H:0.02	44
686	L:1.0	1
718	E:0.4; L:0.27; D:0.17; F:0.03; R:0.03; S:0.03; G:0.03; K:0.03	30
723	L:0.32; S:0.14; D:0.11; K:0.11; I:0.07; Y:0.07; N:0.04; Q:0.04; A:0.04; F:0.04; T:0.04	28
728	I:0.28; S:0.23; L:0.1; N:0.08; E:0.05; F:0.05; D:0.05; V:0.03; M:0.03; H:0.03; C:0.03; Y:0.03; K:0.03	39
729	D:0.26; Q:0.12; E:0.12; K:0.09; I:0.07; S:0.07; R:0.05; V:0.05; N:0.05; C:0.02; L:0.02; P:0.02; H:0.02; G:0.02; T:0.02	43
733	L:0.22; V:0.2; I:0.2; F:0.07; Q:0.07; N:0.07; E:0.04; S:0.02; D:0.02; C:0.02; Y:0.02; P:0.02; K:0.02; M:0.02	46
734	L:0.33; K:0.11; V:0.09; I:0.09; M:0.07; T:0.07; S:0.07; N:0.04; G:0.04; A:0.02; P:0.02; F:0.02; D:0.02; Y:0.02	46
735	K:0.2; D:0.17; S:0.11; A:0.09; T:0.07; I:0.07; F:0.07; L:0.04; E:0.04; Q:0.04; V:0.02; Y:0.02; H:0.02; R:0.02; P:0.02	46
737	L:0.47; I:0.13; D:0.09; M:0.04; F:0.04; S:0.04; K:0.04; R:0.02; V:0.02; Q:0.02; E:0.02; H:0.02; Y:0.02	45
738	S:0.33; V:0.09; F:0.09; L:0.09; Q:0.09; A:0.07; C:0.04; I:0.04; M:0.04; E:0.04; K:0.04; D:0.02; R:0.02	46
739	S:0.22; L:0.17; Q:0.11; K:0.09; E:0.07; R:0.07; Y:0.07; T:0.04; P:0.04; A:0.02; G:0.02; F:0.02; D:0.02; I:0.02; C:0.02	46
745	H:0.31; L:0.2; Y:0.13; V:0.09; S:0.07; N:0.04; G:0.04; F:0.02; K:0.02; D:0.02; A:0.02; I:0.02	45
746	Q:0.17; I:0.15; S:0.11; T:0.09; G:0.07; L:0.07; D:0.07; R:0.07; K:0.04; A:0.04; M:0.04; N:0.02; V:0.02; H:0.02; E:0.02	46
749	I:0.17; V:0.14; D:0.12; A:0.12; N:0.07; L:0.07; E:0.07; M:0.05; R:0.05; Y:0.02; K:0.02; C:0.02; T:0.02; S:0.02; F:0.02	42
750	K:0.21; E:0.16; T:0.09; S:0.09; N:0.07; L:0.07; Y:0.05; Q:0.05; V:0.05; R:0.05; I:0.05; A:0.02; F:0.02; C:0.02	43
752	L:0.2; I:0.18; F:0.13; T:0.13; A:0.07; D:0.07; Y:0.04; Q:0.04; E:0.04; R:0.02; K:0.02; V:0.02; S:0.02	45
753	L:0.27; I:0.13; S:0.13; V:0.11; P:0.09; A:0.04; R:0.04; K:0.04; Y:0.02; E:0.02; D:0.02; F:0.02; T:0.02; C:0.02	45
755	L:0.24; H:0.12; M:0.07; Y:0.07; S:0.07; A:0.05; V:0.05; I:0.05; E:0.05; F:0.05; N:0.05; G:0.02; P:0.02; Q:0.02; C:0.02; T:0.02	41
756	L:0.37; I:0.24; Y:0.07; S:0.05; N:0.05; E:0.05; T:0.05; H:0.02; V:0.02; G:0.02; A:0.02; D:0.02	41
762	S:0.16; L:0.14; V:0.14; E:0.11; C:0.09; K:0.09; F:0.07; G:0.05; I:0.02; N:0.02; Y:0.02; T:0.02; A:0.02; P:0.02; D:0.02	44
766	L:0.22; N:0.15; S:0.11; K:0.11; I:0.09; F:0.09; T:0.07; E:0.04; Q:0.02; D:0.02; A:0.02; G:0.02; Y:0.02; H:0.02	46
770	N:0.31; I:0.17; Y:0.11; V:0.08; S:0.06; D:0.06; L:0.06; E:0.03; T:0.03; R:0.03; A:0.03; M:0.03; F:0.03	36
773	L:0.17; M:0.17; Q:0.11; E:0.09; T:0.09; A:0.09; Y:0.07; I:0.04; S:0.04; V:0.04; R:0.04; K:0.02; D:0.02	46
775	L:0.17; K:0.13; S:0.11; N:0.09; E:0.09; Q:0.09; D:0.07; T:0.07; H:0.04; Y:0.04; P:0.04; V:0.02; I:0.02; F:0.02	46
777	E:0.24; L:0.16; N:0.13; D:0.09; S:0.09; I:0.07; T:0.04; V:0.04; Q:0.04; Y:0.04; P:0.02; A:0.02	45
778	F:0.27; E:0.16; S:0.11; K:0.11; I:0.07; R:0.07; G:0.05; L:0.05; Y:0.02; T:0.02; M:0.02; D:0.02; A:0.02	44
779	L:0.48; I:0.09; A:0.07; V:0.07; F:0.05; G:0.05; W:0.05; D:0.05; Q:0.02; Y:0.02; K:0.02; R:0.02; M:0.02	44
785	S:0.35; N:0.09; E:0.09; V:0.09; L:0.09; T:0.07; R:0.04; P:0.04; D:0.04; A:0.02; Y:0.02; K:0.02; Q:0.02; C:0.02	46
786	K:0.3; L:0.13; G:0.11; D:0.07; S:0.07; E:0.07; I:0.04; A:0.04; V:0.04; N:0.04; F:0.02; C:0.02; R:0.02; Q:0.02	46
789	I:0.15; L:0.15; T:0.11; A:0.09; D:0.07; K:0.07; E:0.07; N:0.07; S:0.07; V:0.04; H:0.04; Q:0.02; W:0.02; Y:0.02; R:0.02	46
798	I:0.22; E:0.17; V:0.11; N:0.11; L:0.09; K:0.09; S:0.07; D:0.04; M:0.02; Y:0.02; F:0.02; R:0.02; G:0.02	46
800	N:0.28; S:0.11; L:0.09; Y:0.07; A:0.07; V:0.04; H:0.04; F:0.04; K:0.04; R:0.04; G:0.04; D:0.04; I:0.04; T:0.02; C:0.02	46
801	K:0.2; L:0.15; I:0.11; E:0.09; V:0.09; G:0.07; D:0.07; R:0.04; S:0.04; A:0.04; P:0.04; W:0.02; F:0.02; M:0.02	46
803	L:0.46; S:0.15; D:0.09; E:0.07; I:0.07; V:0.07; A:0.04; Q:0.02; K:0.02; W:0.02	46
805	S:0.4; L:0.3; D:0.2; G:0.1	10
827	L:0.3; V:0.2; P:0.13; T:0.13; N:0.05; A:0.05; S:0.05; E:0.03; C:0.03; Y:0.03; F:0.03	40
828	T:0.21; S:0.16; R:0.09; V:0.09; D:0.07; H:0.07; L:0.07; F:0.05; P:0.05; N:0.05; Y:0.05; A:0.02; I:0.02	43
829	L:0.41; F:0.09; Q:0.09; D:0.07; M:0.07; S:0.05; V:0.05; I:0.05; A:0.05; C:0.02; T:0.02; N:0.02; K:0.02	44
830	L:0.3; I:0.2; N:0.11; V:0.07; S:0.07; Q:0.05; A:0.05; E:0.02; K:0.02; Y:0.02; G:0.02; C:0.02; T:0.02; D:0.02	44
831	L:0.32; I:0.11; E:0.11; V:0.11; F:0.09; A:0.05; G:0.05; Q:0.05; C:0.02; D:0.02; S:0.02; T:0.02; Y:0.02	44
832	K:0.14; S:0.14; N:0.09; D:0.09; P:0.09; E:0.07; Q:0.07; R:0.07; G:0.07; A:0.05; L:0.05; T:0.05; I:0.02; F:0.02	44
833	I:0.21; L:0.14; H:0.09; A:0.07; G:0.07; D:0.07; P:0.07; T:0.05; S:0.05; V:0.02; E:0.02; Q:0.02; N:0.02; M:0.02; C:0.02; F:0.02; R:0.02	43
834	L:0.36; I:0.14; Y:0.1; N:0.07; A:0.07; R:0.05; V:0.05; F:0.05; Q:0.02; E:0.02; K:0.02; H:0.02; M:0.02	42
836	D:0.15; P:0.13; E:0.11; T:0.07; H:0.07; S:0.04; L:0.04; F:0.04; W:0.04; Q:0.04; N:0.04; K:0.04; M:0.04; Y:0.04; G:0.02; I:0.02; A:0.02; V:0.02	46
838	F:0.22; L:0.2; S:0.13; A:0.07; E:0.07; Y:0.07; N:0.07; T:0.04; R:0.02; D:0.02; C:0.02; W:0.02; Q:0.02; P:0.02; I:0.02	46
842	L:0.34; V:0.25; S:0.09; I:0.09; F:0.07; T:0.07; A:0.05; Q:0.02; N:0.02	44
843	P:0.3; Q:0.15; E:0.11; D:0.07; L:0.07; T:0.04; N:0.04; F:0.04; H:0.04; V:0.02; I:0.02; Y:0.02; S:0.02; G:0.02; R:0.02	46
844	K:0.24; L:0.13; D:0.13; E:0.09; A:0.09; N:0.04; S:0.04; C:0.04; R:0.04; V:0.02; I:0.02; T:0.02; F:0.02; Q:0.02; M:0.02; P:0.02	46
845	L:0.35; F:0.13; I:0.11; N:0.09; V:0.07; A:0.04; C:0.04; Q:0.04; Y:0.04; M:0.02; E:0.02; D:0.02; H:0.02	46
846	L:0.41; I:0.22; E:0.09; V:0.07; C:0.04; F:0.04; T:0.02; S:0.02; Q:0.02; Y:0.02; K:0.02; M:0.02	46
849	L:0.2; I:0.15; E:0.13; T:0.13; F:0.09; V:0.07; A:0.07; D:0.07; C:0.04; W:0.04; Y:0.02	46
850	K:0.17; D:0.13; R:0.11; A:0.07; I:0.07; V:0.07; L:0.07; T:0.07; M:0.04; S:0.04; E:0.04; Y:0.02; H:0.02; Q:0.02; P:0.02; W:0.02; N:0.02	46
853	L:0.22; S:0.15; F:0.11; T:0.11; K:0.09; W:0.04; M:0.04; V:0.04; N:0.04; R:0.02; C:0.02; Q:0.02; I:0.02; D:0.02; G:0.02; E:0.02	46
857	F:0.18; D:0.18; T:0.11; S:0.09; E:0.09; G:0.09; N:0.07; P:0.05; V:0.05; I:0.02; Q:0.02; L:0.02; K:0.02	44
884	C:0.17; T:0.14; I:0.14; E:0.11; A:0.06; L:0.06; P:0.06; S:0.06; Q:0.06; D:0.03; F:0.03; R:0.03; V:0.03; K:0.03	35
885	L:0.43; I:0.19; F:0.19; S:0.08; M:0.03; V:0.03; Y:0.03; G:0.03	37
888	I:0.33; L:0.21; V:0.17; S:0.07; M:0.05; D:0.05; A:0.05; E:0.05; N:0.02	42
891	L:0.25; S:0.2; I:0.09; T:0.09; K:0.09; E:0.07; C:0.05; A:0.05; H:0.05; Y:0.02; G:0.02; D:0.02	44
892	Y:0.31; S:0.11; F:0.09; L:0.07; Q:0.07; I:0.07; H:0.07; T:0.04; V:0.04; N:0.04; E:0.02; A:0.02; M:0.02; C:0.02	45
894	L:0.32; T:0.09; K:0.09; D:0.07; R:0.07; E:0.07; V:0.05; N:0.05; S:0.05; I:0.05; A:0.05; Q:0.02; M:0.02; F:0.02	44
895	S:0.36; E:0.14; L:0.09; A:0.07; G:0.05; I:0.05; V:0.05; T:0.05; C:0.05; K:0.02; Y:0.02; Q:0.02; M:0.02; F:0.02	44
897	S:0.41; Q:0.12; V:0.1; L:0.07; N:0.07; A:0.07; G:0.05; T:0.05; E:0.02; K:0.02	41
901	T:0.17; D:0.15; K:0.13; R:0.11; L:0.09; E:0.09; A:0.07; N:0.07; S:0.04; I:0.02; M:0.02; V:0.02; Q:0.02	46
902	I:0.26; V:0.17; L:0.13; C:0.11; K:0.07; F:0.07; Y:0.04; A:0.04; N:0.04; T:0.02; E:0.02; R:0.02	46
904	K:0.33; E:0.17; T:0.09; A:0.07; N:0.07; L:0.04; Q:0.04; I:0.04; S:0.04; V:0.04; H:0.02; M:0.02; R:0.02	46
906	L:0.3; I:0.15; V:0.13; D:0.07; Q:0.07; R:0.07; F:0.04; S:0.04; E:0.04; N:0.02; P:0.02; T:0.02; Y:0.02	46
907	N:0.13; K:0.13; E:0.11; R:0.11; Q:0.09; L:0.09; V:0.07; S:0.07; G:0.07; D:0.04; F:0.02; H:0.02; A:0.02; Y:0.02; C:0.02	46
908	K:0.22; E:0.16; L:0.13; G:0.11; N:0.07; H:0.07; A:0.04; Q:0.04; M:0.04; S:0.04; F:0.02; T:0.02; R:0.02	45
915	S:0.18; P:0.13; D:0.09; Q:0.07; V:0.07; G:0.07; K:0.04; Y:0.04; F:0.04; N:0.04; R:0.04; I:0.04; L:0.04; E:0.02; T:0.02; A:0.02; M:0.02	45
916	N:0.19; K:0.14; S:0.12; I:0.09; L:0.09; D:0.07; T:0.07; A:0.05; V:0.05; E:0.05; Y:0.02; R:0.02; H:0.02; F:0.02	43
917	T:0.14; N:0.12; S:0.12; V:0.1; I:0.1; L:0.07; F:0.07; R:0.07; E:0.05; Q:0.05; K:0.05; C:0.02; A:0.02; W:0.02	42
918	L:0.21; E:0.14; T:0.14; N:0.12; S:0.07; G:0.07; I:0.05; M:0.05; F:0.02; P:0.02; K:0.02; R:0.02; D:0.02; W:0.02	42
919	L:0.24; S:0.17; A:0.1; T:0.1; D:0.07; F:0.07; E:0.07; K:0.02; I:0.02; Q:0.02; P:0.02; R:0.02; Y:0.02; M:0.02; V:0.02	42
922	P:0.2; I:0.16; K:0.11; S:0.09; E:0.07; T:0.07; F:0.07; Q:0.07; D:0.04; G:0.04; L:0.04; V:0.02; H:0.02	45
925	D:0.29; N:0.13; A:0.09; E:0.09; L:0.09; S:0.07; K:0.04; I:0.04; H:0.04; G:0.02; V:0.02; Q:0.02; Y:0.02; T:0.02	45
928	L:0.22; K:0.09; H:0.09; F:0.09; N:0.07; I:0.07; P:0.07; M:0.04; T:0.04; V:0.04; A:0.04; S:0.04; D:0.02; Y:0.02; E:0.02; Q:0.02	45
933	E:0.2; K:0.2; S:0.2; L:0.2; W:0.2	5
991	I:0.33; L:0.33; S:0.33	3
992	L:0.67; S:0.33	3
1007	I:0.44; L:0.12; M:0.06; N:0.06; F:0.06; T:0.06; K:0.06; V:0.06; Q:0.03; A:0.03; S:0.03	34
1009	S:0.34; T:0.14; L:0.09; G:0.09; V:0.09; E:0.06; N:0.03; D:0.03; I:0.03; K:0.03; Q:0.03; F:0.03; M:0.03	35
1010	T:0.2; Q:0.17; D:0.11; I:0.11; S:0.06; R:0.06; K:0.06; P:0.03; A:0.03; C:0.03; V:0.03; E:0.03; G:0.03; N:0.03; F:0.03	35
1011	L:0.17; V:0.17; Y:0.11; F:0.11; I:0.11; M:0.06; E:0.06; S:0.06; T:0.06; N:0.03; A:0.03; P:0.03	35
1016	V:0.22; D:0.19; L:0.19; E:0.11; S:0.11; Q:0.06; N:0.03; K:0.03; T:0.03; I:0.03	36
1029	L:0.43; D:0.29; S:0.29	7
1049	K:0.21; L:0.18; E:0.13; P:0.11; Q:0.08; N:0.05; S:0.03; R:0.03; F:0.03; D:0.03; C:0.03; I:0.03; T:0.03; G:0.03; V:0.03	38
1051	L:0.33; F:0.19; I:0.1; S:0.07; K:0.07; E:0.05; D:0.05; N:0.05; T:0.05; V:0.05	42
1056	S:0.25; Q:0.11; L:0.11; D:0.09; K:0.09; A:0.07; N:0.07; I:0.05; G:0.05; F:0.02; Y:0.02; H:0.02; T:0.02; E:0.02	44
1061	L:0.32; I:0.14; N:0.09; S:0.09; E:0.07; T:0.07; A:0.05; F:0.05; D:0.02; Q:0.02; H:0.02; M:0.02; C:0.02; V:0.02	44
1066	D:0.16; E:0.13; T:0.11; S:0.11; I:0.09; Q:0.09; L:0.07; V:0.04; M:0.04; N:0.04; P:0.02; Y:0.02; K:0.02; A:0.02; F:0.02	45
1067	I:0.22; L:0.2; S:0.18; D:0.07; V:0.07; K:0.07; F:0.07; E:0.02; G:0.02; M:0.02; T:0.02; H:0.02; Q:0.02	45
1068	F:0.22; I:0.15; V:0.11; S:0.11; L:0.09; D:0.07; Q:0.07; K:0.07; N:0.04; A:0.02; C:0.02; T:0.02; E:0.02	46
1069	L:0.13; T:0.13; D:0.11; P:0.09; K:0.09; E:0.09; N:0.07; V:0.07; Y:0.04; Q:0.04; A:0.04; S:0.04; F:0.02; W:0.02; M:0.02	46
1070	E:0.24; S:0.2; V:0.13; L:0.09; R:0.07; D:0.07; K:0.07; M:0.04; I:0.04; Q:0.02; F:0.02; H:0.02	46
1071	Q:0.15; D:0.15; T:0.09; L:0.09; N:0.09; E:0.07; H:0.07; I:0.07; F:0.04; K:0.04; R:0.04; M:0.02; S:0.02; P:0.02; Y:0.02; G:0.02	46
1080	L:0.38; E:0.25; R:0.13; K:0.06; P:0.06; G:0.06; C:0.06	16
1084	E:0.33; M:0.2; D:0.2; S:0.13; N:0.07; I:0.07	15
1099	T:0.21; E:0.17; K:0.13; V:0.08; L:0.08; P:0.08; D:0.08; S:0.04; I:0.04; A:0.04; Y:0.04	24
1102	S:0.2; A:0.1; D:0.1; H:0.1; K:0.1; Q:0.07; V:0.07; R:0.07; L:0.07; E:0.05; I:0.02; P:0.02; T:0.02	41
1104	S:0.31; F:0.14; N:0.14; P:0.1; T:0.07; G:0.05; D:0.05; Q:0.02; L:0.02; V:0.02; C:0.02; K:0.02; H:0.02	42
1105	E:0.19; S:0.14; K:0.12; Q:0.12; L:0.09; V:0.09; H:0.05; T:0.05; I:0.05; N:0.05; D:0.02; A:0.02; P:0.02	43
1110	E:0.28; S:0.16; D:0.14; Q:0.09; I:0.09; P:0.05; R:0.05; N:0.05; K:0.02; L:0.02; A:0.02; V:0.02	43
1111	D:0.16; E:0.16; I:0.11; L:0.11; K:0.08; N:0.08; G:0.05; P:0.05; S:0.05; R:0.03; T:0.03; A:0.03; V:0.03; Q:0.03; Y:0.03	38
1113	E:0.25; F:0.19; T:0.14; I:0.08; K:0.08; V:0.08; Q:0.03; P:0.03; L:0.03; H:0.03; Y:0.03; S:0.03	36
1115	K:0.31; V:0.23; E:0.15; L:0.15; G:0.04; N:0.04; S:0.04; T:0.04	26
1119	L:0.22; E:0.19; S:0.16; V:0.11; K:0.08; P:0.08; T:0.05; D:0.03; M:0.03; A:0.03; F:0.03	37
1120	E:0.22; L:0.16; I:0.14; T:0.11; K:0.08; S:0.08; V:0.05; G:0.05; H:0.03; A:0.03; N:0.03; D:0.03	37
1127	E:0.27; D:0.11; R:0.11; N:0.09; L:0.09; K:0.09; Q:0.07; A:0.04; T:0.04; P:0.02; V:0.02; S:0.02; M:0.02	45
1129	S:0.22; I:0.13; A:0.11; L:0.09; N:0.09; K:0.07; G:0.07; Q:0.07; E:0.04; R:0.04; P:0.02; M:0.02; H:0.02	45
1135	L:0.48; I:0.3; V:0.07; S:0.04; D:0.04; F:0.02; E:0.02; A:0.02	46
1136	A:0.2; L:0.15; K:0.09; S:0.09; E:0.09; R:0.07; V:0.07; W:0.04; G:0.04; T:0.04; H:0.04; Q:0.04; M:0.02; F:0.02	46
1145	L:0.87; S:0.07; I:0.04; F:0.02	46
1151	L:0.35; V:0.3; I:0.17; Q:0.09; E:0.02; M:0.02; F:0.02; H:0.02	46
1156	M:0.33; L:0.22; D:0.17; I:0.04; F:0.04; V:0.04; Y:0.04; N:0.04; S:0.02; K:0.02; A:0.02	46
1157	E:0.23; S:0.23; K:0.09; Q:0.09; T:0.09; A:0.09; D:0.03; P:0.03; N:0.03; R:0.03; M:0.03; I:0.03; G:0.03	35
1162	Q:0.2; T:0.15; N:0.13; K:0.11; H:0.09; L:0.07; Y:0.04; I:0.04; A:0.04; R:0.04; P:0.02; G:0.02; M:0.02; S:0.02	46
1173	K:0.26; T:0.12; L:0.12; Q:0.12; S:0.1; R:0.07; G:0.05; V:0.05; E:0.02; D:0.02; A:0.02; N:0.02; M:0.02	42
1176	K:0.32; Q:0.23; R:0.09; T:0.09; A:0.07; E:0.05; M:0.05; S:0.02; P:0.02; N:0.02; Y:0.02; H:0.02	44
1179	L:0.7; I:0.09; V:0.09; E:0.05; M:0.02; F:0.02; T:0.02	44
1183	K:0.52; N:0.13; A:0.07; Q:0.07; S:0.07; V:0.04; E:0.04; L:0.02; D:0.02; I:0.02	46
1186	N:0.3; E:0.17; K:0.11; V:0.09; I:0.09; Y:0.07; A:0.04; H:0.04; L:0.02; F:0.02; P:0.02; T:0.02	46
1188	S:0.17; T:0.13; D:0.13; G:0.11; Q:0.07; L:0.07; E:0.07; C:0.07; K:0.04; V:0.04; A:0.04; I:0.02; Y:0.02; R:0.02	46
1189	L:0.43; K:0.2; S:0.17; N:0.07; H:0.07; Y:0.04; P:0.02	46
1191	E:0.33; K:0.16; D:0.09; R:0.09; S:0.07; I:0.04; H:0.04; A:0.04; T:0.04; Q:0.04; V:0.02; L:0.02	45
1196	L:0.76; I:0.09; M:0.07; S:0.02; E:0.02; A:0.02; V:0.02	45
1198	Q:0.22; E:0.2; A:0.13; K:0.09; L:0.09; D:0.07; I:0.07; R:0.04; S:0.04; H:0.02; T:0.02; P:0.02	46
1200	N:0.39; K:0.18; L:0.11; S:0.05; Q:0.05; Y:0.05; I:0.05; A:0.05; T:0.02; F:0.02; M:0.02; H:0.02	44
1203	L:0.61; K:0.09; F:0.04; I:0.02; W:0.02; S:0.02; G:0.02; Q:0.02; C:0.02; V:0.02; P:0.02; M:0.02; Y:0.02; A:0.02; T:0.02	46
1204	E:0.2; L:0.17; V:0.15; S:0.09; T:0.07; Q:0.07; N:0.07; D:0.07; R:0.04; K:0.04; I:0.02; M:0.02	46
1205	S:0.22; N:0.17; K:0.13; Q:0.11; L:0.09; T:0.07; G:0.04; F:0.04; E:0.04; H:0.02; V:0.02; R:0.02; A:0.02	46
1210	L:0.24; E:0.22; M:0.15; V:0.15; F:0.09; R:0.04; A:0.04; Q:0.02; S:0.02; Y:0.02	46
1212	L:0.26; R:0.15; Q:0.09; K:0.09; S:0.09; D:0.07; N:0.04; I:0.04; G:0.04; A:0.04; T:0.04; H:0.02; E:0.02	46
1214	K:0.2; L:0.2; S:0.11; A:0.09; T:0.09; R:0.07; H:0.04; Q:0.04; N:0.02; I:0.02; F:0.02; G:0.02; E:0.02; M:0.02; P:0.02; V:0.02	46
1215	Y:0.3; Q:0.12; N:0.12; L:0.09; S:0.09; V:0.07; D:0.05; A:0.05; K:0.02; G:0.02; M:0.02; F:0.02; H:0.02	43
1217	L:0.26; I:0.17; T:0.14; V:0.07; K:0.07; F:0.05; N:0.05; S:0.05; R:0.02; P:0.02; Y:0.02; Q:0.02; H:0.02; M:0.02	42
1255	S:0.18; G:0.13; Q:0.11; T:0.11; Y:0.08; K:0.08; N:0.08; R:0.08; A:0.05; P:0.03; V:0.03; E:0.03; D:0.03	38
1256	L:0.39; F:0.32; Y:0.08; E:0.05; K:0.05; D:0.05; N:0.03; M:0.03	38
1259	L:0.51; I:0.21; M:0.12; V:0.07; A:0.02; T:0.02; F:0.02; E:0.02	43
1266	N:0.27; V:0.22; T:0.11; L:0.09; F:0.07; I:0.04; S:0.04; K:0.04; R:0.02; H:0.02; M:0.02; Y:0.02; A:0.02	45
1269	L:0.39; V:0.16; I:0.16; S:0.05; A:0.05; K:0.05; M:0.05; E:0.05; D:0.05; C:0.02	44
1271	L:0.66; I:0.11; Y:0.07; R:0.05; A:0.02; F:0.02; T:0.02; M:0.02; S:0.02	44
1278	L:0.87; R:0.04; F:0.04; I:0.02; T:0.02	45
1285	L:0.2; Q:0.2; I:0.11; N:0.09; Y:0.07; M:0.07; K:0.07; R:0.04; S:0.04; F:0.02; E:0.02; P:0.02; V:0.02; H:0.02; G:0.02	46
1287	K:0.33; T:0.11; E:0.11; S:0.11; L:0.08; A:0.06; V:0.03; D:0.03; P:0.03; Y:0.03; H:0.03; Q:0.03; N:0.03	36
1294	S:0.18; V:0.1; D:0.1; G:0.08; N:0.08; P:0.08; K:0.08; L:0.08; Q:0.05; A:0.05; R:0.05; T:0.03; E:0.03; I:0.03	39
1298	L:0.32; F:0.32; S:0.11; Y:0.09; I:0.05; V:0.02; M:0.02; T:0.02; D:0.02; K:0.02	44
1299	S:0.36; T:0.16; A:0.09; D:0.09; E:0.07; P:0.07; L:0.04; Y:0.04; N:0.04; K:0.02; H:0.02	45
1302	D:0.3; E:0.18; K:0.11; Q:0.11; S:0.07; R:0.07; L:0.05; Y:0.02; A:0.02; T:0.02; H:0.02; N:0.02	44
1304	P:0.18; L:0.13; H:0.1; S:0.1; T:0.08; D:0.08; N:0.05; V:0.05; F:0.05; K:0.05; A:0.05; E:0.05; Q:0.03	39
1346	P:0.35; L:0.22; Q:0.17; I:0.13; E:0.09; Y:0.04	23
1349	R:0.23; K:0.18; E:0.15; S:0.13; P:0.1; A:0.05; V:0.05; C:0.03; N:0.03; T:0.03; G:0.03	39
1358	I:0.24; L:0.14; N:0.05; V:0.05; K:0.05; R:0.05; P:0.05; F:0.05; M:0.05; G:0.05; E:0.05; Q:0.05; S:0.03; T:0.03; H:0.03	37
1360	H:0.2; T:0.16; K:0.14; N:0.11; R:0.09; G:0.07; Q:0.05; L:0.05; Y:0.05; M:0.02; C:0.02; S:0.02; E:0.02	44
1362	L:0.45; F:0.11; V:0.09; Y:0.09; I:0.07; T:0.05; N:0.05; C:0.02; E:0.02; H:0.02; K:0.02	44
1365	L:0.3; S:0.16; E:0.11; A:0.09; N:0.09; Y:0.07; R:0.05; D:0.05; Q:0.02; T:0.02; H:0.02; M:0.02	44
1372	L:0.2; F:0.18; S:0.13; N:0.11; I:0.07; D:0.07; E:0.04; Y:0.04; K:0.04; H:0.02; G:0.02; M:0.02; C:0.02; T:0.02	45
1400	L:0.37; I:0.21; T:0.11; G:0.08; F:0.08; Q:0.03; S:0.03; D:0.03; P:0.03; M:0.03; A:0.03	38
1406	L:0.28; S:0.16; N:0.12; G:0.12; F:0.08; Q:0.08; C:0.04; T:0.04; D:0.04; P:0.04	25
1412	K:0.38; S:0.13; N:0.13; L:0.1; W:0.1; R:0.08; A:0.03; C:0.03; V:0.03; M:0.03	40
1415	I:0.17; S:0.17; N:0.17; L:0.14; R:0.1; M:0.05; Q:0.05; Y:0.02; T:0.02; K:0.02; E:0.02; H:0.02; V:0.02; P:0.02	42
1416	S:0.19; P:0.17; D:0.17; A:0.14; N:0.07; L:0.07; K:0.07; F:0.05; V:0.02; H:0.02; E:0.02	42
1425	E:0.59; R:0.13; H:0.08; Y:0.05; D:0.05; L:0.05; F:0.03; K:0.03	39
1440	R:0.22; K:0.19; L:0.19; E:0.14; N:0.11; Q:0.05; F:0.03; D:0.03; A:0.03; I:0.03	37
1442	K:0.23; M:0.21; L:0.18; R:0.1; T:0.08; D:0.05; Q:0.03; N:0.03; I:0.03; A:0.03; E:0.03; H:0.03	39
1444	Q:0.18; T:0.15; N:0.15; S:0.13; A:0.1; L:0.05; E:0.05; R:0.05; G:0.03; V:0.03; F:0.03; K:0.03; I:0.03	39
1446	L:0.34; I:0.17; V:0.11; A:0.09; T:0.09; Y:0.06; R:0.06; S:0.03; N:0.03; E:0.03	35
Dynactin2 p50
CTG position in alignment	amino acid distribution	total number of amino acids
17	D:0.42; L:0.16; M:0.1; A:0.06; Y:0.06; V:0.06; E:0.03; W:0.03; P:0.03; S:0.03	31
22	A:0.28; S:0.23; T:0.08; V:0.08; G:0.08; Q:0.05; E:0.05; D:0.05; L:0.03; H:0.03; N:0.03; Y:0.03	39
30	L:1.0	1
34	S:0.28; N:0.15; T:0.13; Q:0.08; L:0.05; D:0.05; E:0.05; I:0.05; P:0.05; G:0.03; F:0.03; K:0.03; Y:0.03	39
38	I:0.43; K:0.14; N:0.14; L:0.1; A:0.05; E:0.05; V:0.05; P:0.05	21
47	F:0.64; Y:0.25; L:0.07; V:0.05	44
53	V:0.49; I:0.15; Q:0.07; L:0.07; P:0.05; A:0.05; R:0.02; H:0.02; D:0.02; N:0.02; E:0.02	41
73	I:0.25; L:0.19; E:0.13; V:0.13; R:0.06; T:0.06; A:0.06; D:0.06; S:0.06	16
75	L:0.53; E:0.12; N:0.12; S:0.12; I:0.06; F:0.06	17
80	E:0.29; Q:0.17; P:0.1; L:0.07; D:0.07; V:0.07; I:0.05; K:0.05; N:0.05; S:0.02; G:0.02; T:0.02	41
85	S:0.17; L:0.14; E:0.11; D:0.11; I:0.09; V:0.09; T:0.09; K:0.06; G:0.06; N:0.03; H:0.03; F:0.03	35
88	N:0.18; E:0.15; K:0.12; F:0.09; T:0.09; S:0.09; L:0.06; D:0.06; A:0.06; R:0.06; Q:0.03; Y:0.03	34
106	V:0.36; I:0.14; Y:0.11; L:0.09; P:0.07; F:0.07; A:0.05; S:0.05; T:0.02; Q:0.02; M:0.02	44
108	S:0.27; E:0.2; T:0.16; K:0.09; Q:0.07; D:0.05; A:0.05; V:0.02; N:0.02; R:0.02; P:0.02; I:0.02	44
109	S:0.27; A:0.25; L:0.23; T:0.11; N:0.05; K:0.02; V:0.02; E:0.02; D:0.02	44
111	E:0.27; R:0.23; T:0.11; A:0.11; D:0.07; S:0.07; N:0.05; K:0.05; Y:0.02; H:0.02	44
113	F:0.7; I:0.18; L:0.05; M:0.02; Y:0.02; E:0.02	44
114	E:0.3; A:0.16; R:0.16; S:0.11; L:0.09; N:0.05; K:0.02; G:0.02; M:0.02; T:0.02; V:0.02; H:0.02	44
120	L:1.0	8
122	K:0.16; S:0.14; E:0.14; I:0.11; T:0.08; N:0.08; D:0.08; V:0.05; P:0.05; Q:0.05; M:0.03; H:0.03	37
123	I:0.39; V:0.3; L:0.14; Q:0.05; A:0.02; C:0.02; F:0.02; D:0.02; K:0.02; G:0.02	44
124	L:0.3; V:0.16; I:0.14; H:0.11; E:0.07; S:0.07; D:0.05; N:0.02; F:0.02; Y:0.02; T:0.02; A:0.02	44
127	N:0.16; R:0.12; E:0.12; S:0.12; T:0.09; V:0.09; I:0.07; A:0.05; Y:0.05; L:0.05; F:0.05; D:0.02; K:0.02	43
128	Q:0.2; N:0.12; S:0.1; G:0.1; T:0.07; L:0.07; D:0.05; E:0.05; V:0.05; A:0.02; R:0.02; W:0.02; Y:0.02; P:0.02; M:0.02; K:0.02; H:0.02	41
134	S:0.68; A:0.14; D:0.07; T:0.02; K:0.02; P:0.02; V:0.02; E:0.02	44
140	K:0.15; S:0.11; N:0.11; L:0.11; A:0.07; P:0.07; V:0.07; G:0.07; D:0.07; R:0.04; C:0.04; E:0.04; Y:0.04	27
149	S:0.24; N:0.24; A:0.19; R:0.14; V:0.05; Q:0.05; T:0.05; K:0.05	21
150	G:0.63; L:0.08; C:0.04; H:0.04; S:0.04; Q:0.04; V:0.04; E:0.04; A:0.04	24
154	D:0.18; G:0.15; S:0.15; N:0.1; R:0.08; A:0.05; K:0.05; Y:0.05; F:0.05; I:0.03; V:0.03; Q:0.03; E:0.03; L:0.03; T:0.03	40
166	L:0.86; I:0.05; F:0.05; D:0.02; V:0.02	44
167	A:0.23; S:0.23; E:0.18; L:0.16; V:0.07; T:0.07; D:0.05; K:0.02	44
171	R:0.48; E:0.14; Q:0.11; K:0.09; N:0.07; S:0.05; D:0.05; L:0.02	44
173	L:0.86; V:0.07; F:0.02; G:0.02; M:0.02	44
174	E:0.61; Q:0.09; L:0.07; Y:0.05; R:0.05; D:0.05; H:0.05; K:0.02; S:0.02	44
176	L:0.5; I:0.45; A:0.02; G:0.02	44
178	L:0.28; Q:0.14; I:0.12; T:0.12; A:0.07; N:0.05; M:0.05; E:0.05; V:0.05; G:0.05; D:0.02; F:0.02	43
179	E:0.38; Q:0.21; S:0.1; D:0.1; L:0.07; A:0.05; K:0.05; I:0.02; P:0.02	42
181	E:0.2; L:0.2; D:0.12; K:0.12; P:0.1; A:0.07; S:0.07; G:0.05; Q:0.05; H:0.02	41
182	S:0.22; T:0.2; N:0.17; E:0.07; D:0.07; A:0.05; V:0.05; P:0.05; R:0.02; L:0.02; H:0.02; K:0.02; Y:0.02	41
184	E:0.32; S:0.15; T:0.1; V:0.07; K:0.05; N:0.05; L:0.05; D:0.05; I:0.02; Q:0.02; M:0.02; G:0.02; H:0.02; C:0.02; F:0.02	41
188	D:0.25; S:0.14; E:0.11; L:0.11; G:0.11; T:0.07; N:0.07; A:0.07; F:0.04; K:0.04	28
191	Q:0.18; E:0.18; D:0.14; V:0.11; K:0.11; G:0.07; N:0.07; I:0.04; S:0.04; M:0.04; L:0.04	28
193	D:0.26; L:0.26; K:0.18; Q:0.12; N:0.06; A:0.03; V:0.03; M:0.03; I:0.03	34
196	L:0.33; D:0.2; E:0.1; V:0.07; Y:0.07; F:0.03; N:0.03; Q:0.03; I:0.03; A:0.03; K:0.03; H:0.03	30
198	D:0.22; L:0.19; K:0.15; Q:0.11; T:0.07; A:0.07; S:0.04; R:0.04; I:0.04; N:0.04; E:0.04	27
199	L:0.34; K:0.17; Q:0.07; Y:0.07; R:0.07; I:0.07; H:0.07; N:0.03; T:0.03; V:0.03; E:0.03	29
201	Q:0.17; E:0.17; S:0.1; D:0.1; H:0.07; M:0.07; N:0.07; L:0.07; A:0.03; T:0.03; K:0.03; R:0.03; I:0.03	29
204	S:0.18; A:0.14; L:0.14; K:0.14; Q:0.09; I:0.09; G:0.05; V:0.05; R:0.05; E:0.05; H:0.05	22
207	D:0.22; L:0.22; V:0.11; E:0.11; R:0.11; Q:0.11; M:0.11	9
226	Q:0.32; D:0.21; S:0.11; R:0.11; T:0.05; G:0.05; V:0.05; K:0.05; N:0.05	19
229	I:0.38; L:0.33; G:0.1; E:0.05; K:0.05; F:0.05; Y:0.05	21
232	L:0.52; E:0.08; S:0.08; T:0.08; R:0.04; A:0.04; F:0.04; Q:0.04; D:0.04; V:0.04	25
235	L:0.41; N:0.1; I:0.1; Q:0.1; T:0.03; A:0.03; K:0.03; D:0.03; S:0.03; R:0.03; H:0.03; E:0.03	29
237	S:0.41; L:0.11; P:0.08; A:0.08; K:0.05; M:0.05; V:0.05; F:0.03; E:0.03; G:0.03; T:0.03; Y:0.03; Q:0.03	37
238	K:0.24; E:0.12; L:0.1; D:0.1; R:0.07; G:0.05; Q:0.05; N:0.05; V:0.05; F:0.05; H:0.05; I:0.02; S:0.02; T:0.02	41
239	L:0.26; N:0.19; R:0.09; A:0.09; K:0.09; H:0.07; D:0.05; G:0.05; F:0.02; V:0.02; Q:0.02; Y:0.02; P:0.02	43
244	S:0.19; L:0.19; D:0.14; G:0.1; Q:0.07; K:0.07; N:0.05; Y:0.05; F:0.05; H:0.05; T:0.02; E:0.02	42
245	S:0.3; K:0.11; N:0.11; V:0.09; I:0.09; P:0.07; Q:0.05; G:0.02; W:0.02; C:0.02; R:0.02; T:0.02; D:0.02; F:0.02; L:0.02	44
246	R:0.2; L:0.16; E:0.14; K:0.11; P:0.07; N:0.05; I:0.05; D:0.05; G:0.02; V:0.02; A:0.02; Q:0.02; H:0.02; F:0.02; S:0.02; T:0.02	44
248	T:0.19; L:0.14; A:0.12; I:0.1; G:0.1; R:0.07; K:0.05; S:0.05; N:0.05; D:0.05; P:0.02; W:0.02; F:0.02; V:0.02	42
249	N:0.19; D:0.17; S:0.14; E:0.12; K:0.12; Y:0.07; P:0.02; R:0.02; L:0.02; V:0.02; I:0.02; H:0.02; F:0.02; G:0.02	42
261	D:0.32; S:0.27; Q:0.18; E:0.09; N:0.05; H:0.05; I:0.05	22
266	V:0.46; I:0.18; T:0.08; K:0.05; Q:0.05; D:0.05; L:0.03; S:0.03; A:0.03; E:0.03; P:0.03	39
268	L:0.53; I:0.15; A:0.09; E:0.06; S:0.06; P:0.06; N:0.03; M:0.03	34
289	L:0.36; I:0.18; N:0.08; S:0.08; A:0.08; T:0.05; P:0.05; K:0.03; Q:0.03; M:0.03; Y:0.03; F:0.03	39
291	T:0.24; S:0.21; F:0.15; V:0.12; I:0.09; L:0.09; M:0.06; A:0.03; Y:0.03	34
313	I:0.32; L:0.24; F:0.1; T:0.07; A:0.05; C:0.05; P:0.05; M:0.05; H:0.02; D:0.02; S:0.02	41
316	L:0.52; I:0.25; F:0.11; V:0.11	44
317	L:0.3; Q:0.16; I:0.14; V:0.09; A:0.09; S:0.07; E:0.07; T:0.05; C:0.02; K:0.02	44
319	L:0.89; V:0.05; I:0.02; A:0.02; R:0.02	44
323	I:0.45; L:0.3; V:0.16; M:0.07; D:0.02	44
325	E:0.23; K:0.16; L:0.11; H:0.09; A:0.07; R:0.07; S:0.05; V:0.05; T:0.05; D:0.05; Y:0.02; N:0.02; I:0.02; G:0.02	44
329	I:0.14; Y:0.14; S:0.11; A:0.09; K:0.09; R:0.07; V:0.07; Q:0.07; F:0.07; T:0.05; L:0.05; N:0.05; M:0.02	44
330	L:0.39; V:0.36; I:0.23; R:0.02	44
336	S:0.19; L:0.16; E:0.12; P:0.12; Q:0.09; N:0.09; T:0.07; I:0.05; G:0.02; R:0.02; K:0.02; Y:0.02; V:0.02	43
337	E:0.37; T:0.15; S:0.15; N:0.1; L:0.1; M:0.02; A:0.02; H:0.02; R:0.02; P:0.02; K:0.02	41
338	S:0.24; L:0.14; N:0.12; T:0.12; A:0.1; P:0.05; D:0.05; F:0.05; G:0.05; H:0.02; M:0.02; I:0.02; R:0.02	42
349	I:0.5; L:0.25; V:0.2; A:0.02; S:0.02	44
356	L:0.73; I:0.2; V:0.05; M:0.02	44
361	N:0.23; Q:0.2; S:0.18; K:0.16; A:0.07; D:0.07; I:0.02; E:0.02; V:0.02; L:0.02	44
362	L:0.57; I:0.3; V:0.11; M:0.02	44
363	L:0.55; I:0.27; V:0.09; M:0.05; P:0.02; A:0.02	44
374	K:0.27; S:0.16; L:0.09; T:0.09; Q:0.09; D:0.05; I:0.05; V:0.05; E:0.05; G:0.05; H:0.02; N:0.02; A:0.02	44
375	L:0.66; I:0.14; F:0.07; Q:0.05; E:0.02; A:0.02; M:0.02; V:0.02	44
380	D:0.23; E:0.18; S:0.16; N:0.07; Q:0.07; K:0.07; R:0.05; A:0.05; T:0.05; G:0.02; M:0.02; V:0.02; F:0.02	44
382	L:0.66; I:0.09; V:0.09; M:0.07; T:0.05; E:0.02; Q:0.02	44
384	E:0.41; K:0.18; Q:0.09; D:0.09; A:0.07; S:0.07; V:0.02; R:0.02; L:0.02; M:0.02	44
385	L:0.41; I:0.25; E:0.14; V:0.07; K:0.05; S:0.05; T:0.02; N:0.02	44
389	Y:0.27; F:0.2; L:0.16; A:0.09; I:0.07; N:0.05; T:0.05; C:0.02; V:0.02; M:0.02; S:0.02; E:0.02	44
393	L:0.37; I:0.21; E:0.12; R:0.09; S:0.07; A:0.05; K:0.05; V:0.02; T:0.02	43
394	L:0.35; K:0.15; I:0.15; T:0.08; N:0.05; S:0.05; A:0.05; R:0.05; E:0.03; V:0.03; Q:0.03	40
400	K:0.17; R:0.12; Q:0.12; D:0.12; E:0.1; T:0.07; I:0.07; G:0.07; N:0.07; S:0.05; F:0.02; L:0.02	42
402	L:0.17; S:0.15; P:0.15; I:0.1; E:0.1; T:0.07; Q:0.07; N:0.05; V:0.05; R:0.05; K:0.02; A:0.02	41
404	L:0.45; E:0.1; T:0.1; K:0.07; N:0.07; P:0.05; D:0.05; R:0.05; Q:0.02; S:0.02; I:0.02	42
405	K:0.17; Q:0.14; T:0.1; S:0.07; D:0.07; E:0.07; L:0.07; R:0.07; N:0.07; P:0.02; V:0.02; A:0.02; I:0.02; G:0.02; Y:0.02; H:0.02	42
[truncated: 5,486 more rows]
