# Supplementary material for: Predicting the fungal CUG codon translation with Bagheera
Source: BMC Genomics. 2014 May 29;15(1):411. doi: 10.1186/1471-2164-15-411 (PMC4050208; doi:10.1186/1471-2164-15-411)
Supplement: Supplementary file 3 — Additional file 3: Number of CUG positions in the reference data and their conservation. The table lists the number of CUG positions within each set of reference proteins in total counts and normalized to the protein lengths. In addition, the numbers of conserved CUG positions in at least two and five genes are given. The data are separated by reference species encoding CUG as leucine (sheet 1) and serine (sheet 2). These values are plotted in Figure 3. (XLS 30 KB) [file 12864_2013_6100_MOESM3_ESM.xls]

## Sheet: Sheet1
Species encoding CTG as leucine
Protein	#CTG positions	#CTG/1000 aa	#CTG conserved in 2	#CTG conserved in 5
Actin related protein	669	14	464	231
Capping Protein	91	14	54	22
Coronin	70	11	33	7
Dynactin1 p150	251	18	87	11
Dynactin2 p50	98	17	36	5
Dynactin3 p24	50	29	17	3
Dynactin4 p62	70	16	25	1
Dynactin5 p25	26	15	5	0
Dynein Heavy Chain	1055	14	453	49
Dynein Intermediate Chain	60	17	8	0
Dynein Light Chain 8	10	29	7	2
Dynein TcTex	14	15	5	2
Formin	448	14	164	39
Kinesin	876	13	509	143
Myosin heavy chain	818	11	482	151
Tubulin	157	11	116	54
WASP interacting protein	33	7	4	0
Wiskott Aldrich sydrome protein	61	9	24	7

## Sheet: Sheet2
Species encoding CTG as serine
Protein	#CTG positions	#CTG/1000 aa	#CTG conserved in 2	#CTG conserved in 5
Actin related protein	289	6	91	21
Capping Protein	36	7	5	1
Coronin	9	3	2	0
Dynactin1 p150	104	10	18	3
Dynactin2 p50	40	11	7	1
Dynactin3 p24	13	9	2	0
Dynactin4 p62	47	11	10	0
Dynactin5 p25	8	11	1	1
Dynein Heavy Chain	317	6	78	2
Dynein Intermediate Chain	42	8	8	0
Dynein Light Chain 8	1	11	0	0
Dynein TcTex	11	9	0	0
Formin	169	9	17	0
Kinesin	466	9	147	18
Myosin heavy chain	278	4	53	4
Tubulin	43	6	10	1
WASP interacting protein	17	9	1	0
Wiskott Aldrich sydrome protein	25	5	1	0
